# Supplementary material for: Non-reciprocal Interspecies Hybridization Barriers in the Capsella Genus Are Established in the Endosperm
Source: PLoS Genet. 2015 Jun 18;11(6):e1005295. doi: 10.1371/journal.pgen.1005295 (PMC4472357; doi:10.1371/journal.pgen.1005295)
Supplement: S2 Table — (XLSX) [file pgen.1005295.s007.xlsx]

## Sheet: genes venn diagram Fig5A
S2 Table. Genes up- and down-regulated in C. rubella × C. grandiflora reciprocal hybrid seeds compared to both parents and genes deregulated in Arabidopsis interploidy seeds. For each gene, both Arabidopsis and Capsella homologues identifiers are given. Cr, Capsella rubella; Cg, Capsella grandiflora
Genes upregulated both in CrxCg and WTxosd1		Genes upregulated only in CrxCg		Genes upregulated only in WTxosd1		Genes downregulated both in CrxCg and WTxosd1		Genes downregulated only in CrxCg		Genes downregulated only in WTxosd1		Genes upregulated both in CgxCr and osd1xWT		Genes upregulated only in CgxCr		Genes upregulated only in osd1xWT		Genes downregulated both in CgxCr and osd1xWT		Genes downregulated only in CgxCr		Genes downregulated only in osd1xWT
Arabidopsis ID	C. rubella ID	Arabidopsis ID	C. rubella ID	Arabidopsis ID	C. rubella ID	Arabidopsis ID	C. rubella ID	Arabidopsis ID	C. rubella ID	Arabidopsis ID	C. rubella ID	Arabidopsis ID	C. rubella ID	Arabidopsis ID	C. rubella ID	Arabidopsis ID	C. rubella ID	Arabidopsis ID	C. rubella ID	Arabidopsis ID	C. rubella ID	Arabidopsis ID	C. rubella ID
AT1G01530	Carubv10010156m.g	AT1G01500	Carubv10009744m.g	AT1G01060	Carubv10008551m.g	AT1G01900	Carubv10008379m.g	AT1G01150	Carubv10009814m.g	AT1G01020	Carubv10011984m.g	AT1G01470	Carubv10010557m.g	AT1G01250	Carubv10010347m.g	AT1G01070	Carubv10009303m.g	AT1G02980	Carubv10010979m.g	AT1G03800	Carubv10011371m.g	AT1G02930	Carubv10010300m.g
AT1G01570	Carubv10008901m.g	AT1G01980	Carubv10011221m.g	AT1G01355	Carubv10005726m.g	AT1G02730	Carubv10008123m.g	AT1G01430	Carubv10009105m.g	AT1G01030	Carubv10009540m.g	AT1G13930	Carubv10010521m.g	AT1G02310	Carubv10011405m.g	AT1G02720	Carubv10009529m.g	AT1G04645	Carubv10006221m.g	AT1G03810	Carubv10010570m.g	AT1G02940	Carubv10012405m.g
AT1G02980	Carubv10010979m.g	AT1G02190	Carubv10008574m.g	AT1G01695	Carubv10009199m.g	AT1G03470	Carubv10009825m.g	AT1G01700	Carubv10011721m.g	AT1G01140	Carubv10009130m.g	AT1G48990	Carubv10012438m.g	AT1G02470	Carubv10011810m.g	AT1G03120	Carubv10010425m.g	AT1G08985	Carubv10002744m.g	AT1G06660	Carubv10012445m.g	AT1G03470	Carubv10009825m.g
AT1G03445	Carubv10012319m.g	AT1G02580	Carubv10012183m.g	AT1G02070	Carubv10011621m.g	AT1G04030	Carubv10011017m.g	AT1G02700	Carubv10010109m.g	AT1G01225	Carubv10010395m.g	AT1G52690	Carubv10012543m.g	AT1G02850	Carubv10008974m.g	AT1G03880	Carubv10011751m.g	AT1G09510	Carubv10011960m.g	AT1G07090	Carubv10010340m.g	AT1G03550	Carubv10012530m.g
AT1G04445	Carubv10011479m.g	AT1G02790	Carubv10012094m.g	AT1G02205	Carubv10008547m.g	AT1G04380	Carubv10012463m.g	AT1G02940	Carubv10012405m.g	AT1G01540	Carubv10011595m.g	AT1G54860	Carubv10021431m.g	AT1G02930	Carubv10010300m.g	AT1G04490	Carubv10011182m.g	AT1G13609	Carubv10011972m.g	AT1G07747	Carubv10007556m.g	AT1G03710	Carubv10011650m.g
AT1G04540	Carubv10011922m.g	AT1G02880	Carubv10007400m.g	AT1G02400	Carubv10009706m.g	AT1G04760	Carubv10012187m.g	AT1G03070	Carubv10001524m.g	AT1G01620	Carubv10009929m.g	AT1G71880	Carubv10020153m.g	AT1G05560	Carubv10009073m.g	AT1G04770	Carubv10009848m.g	AT1G14580	Carubv10009023m.g	AT1G10385	Carubv10012362m.g	AT1G03920	Carubv10008713m.g
AT1G04880	Carubv10010835m.g	AT1G03220	Carubv10011636m.g	AT1G02460	Carubv10008847m.g	AT1G05370	Carubv10009204m.g	AT1G03270	Carubv10008943m.g	AT1G02310	Carubv10011405m.g	AT2G27380	Carubv10025489m.g	AT1G05710	Carubv10010563m.g	AT1G05510	Carubv10010839m.g	AT1G16500	Carubv10010153m.g	AT1G10550	Carubv10009787m.g	AT1G04030	Carubv10011017m.g
AT1G05291	Carubv10011853m.g	AT1G04240	Carubv10010367m.g	AT1G02520	Carubv10008098m.g	AT1G05440	Carubv10012616m.g	AT1G03960	Carubv10009100m.g	AT1G02650	Carubv10008788m.g	AT2G31980	Carubv10025408m.g	AT1G07430	Carubv10009150m.g	AT1G05540	Carubv10011245m.g	AT1G19320	Carubv10012596m.g	AT1G11362	Carubv10007531m.g	AT1G04380	Carubv10012463m.g
AT1G06030	Carubv10012342m.g	AT1G04470	Carubv10012233m.g	AT1G02550	Carubv10011439m.g	AT1G06660	Carubv10012445m.g	AT1G04150	Carubv10012494m.g	AT1G02810	Carubv10011654m.g	AT3G15450	Carubv10010079m.g	AT1G07610	Carubv10011048m.g	AT1G07380	Carubv10008356m.g	AT1G26799	Carubv10011983m.g	AT1G12845	Carubv10012535m.g	AT1G05260	Carubv10009829m.g
AT1G07690	Carubv10010444m.g	AT1G04645	Carubv10006221m.g	AT1G02820	Carubv10010737m.g	AT1G08320	Carubv10011576m.g	AT1G05280	Carubv10012119m.g	AT1G02850	Carubv10008974m.g	AT3G26740	Carubv10018218m.g	AT1G10140	Carubv10010449m.g	AT1G07440	Carubv10010021m.g	AT1G27220	Carubv10012626m.g	AT1G12855	Carubv10011604m.g	AT1G07690	Carubv10010444m.g
AT1G07747	Carubv10011969m.g	AT1G05080	Carubv10006874m.g	AT1G02940	Carubv10012405m.g	AT1G08560	Carubv10012277m.g	AT1G05300	Carubv10009542m.g	AT1G03055	Carubv10010025m.g	AT3G54940	Carubv10019394m.g	AT1G11210	Carubv10009737m.g	AT1G09750	Carubv10008880m.g	AT1G27250	Carubv10002524m.g	AT1G14455	Carubv10011243m.g	AT1G08810	Carubv10009957m.g
AT1G09310	Carubv10010410m.g	AT1G05580	Carubv10011346m.g	AT1G03010	Carubv10008601m.g	AT1G10880	Carubv10012419m.g	AT1G07290	Carubv10009481m.g	AT1G03210	Carubv10009900m.g	AT3G63040	Carubv10018512m.g	AT1G12740	Carubv10020186m.g	AT1G10370	Carubv10010042m.g	AT1G28300	Carubv10010882m.g	AT1G15757	Carubv10006760m.g	AT1G08830	Carubv10010551m.g
AT1G09360	Carubv10011513m.g	AT1G07240	Carubv10009037m.g	AT1G03340	Carubv10011433m.g	AT1G12380	Carubv10011100m.g	AT1G07400	Carubv10010535m.g	AT1G03440	Carubv10009374m.g	AT4G02380	Carubv10002338m.g	AT1G14940	Carubv10011229m.g	AT1G11190	Carubv10009855m.g	AT1G36340	Carubv10011231m.g	AT1G16520	Carubv10009722m.g	AT1G09370	Carubv10010434m.g
AT1G09510	Carubv10011960m.g	AT1G07680	Carubv10012490m.g	AT1G03800	Carubv10011371m.g	AT1G12860	Carubv10009081m.g	AT1G08550	Carubv10009082m.g	AT1G03457	Carubv10009093m.g	AT4G16160	Carubv10006765m.g	AT1G14950	Carubv10011506m.g	AT1G11530	Carubv10010679m.g	AT1G47960	Carubv10010500m.g	AT1G17770	Carubv10011407m.g	AT1G09560	Carubv10010233m.g
AT1G09610	Carubv10011736m.g	AT1G08140	Carubv10012247m.g	AT1G03870	Carubv10011002m.g	AT1G15410	Carubv10009705m.g	AT1G09720	Carubv10011130m.g	AT1G03780	Carubv10008388m.g	AT4G31060	Carubv10006208m.g	AT1G15330	Carubv10011907m.g	AT1G12010	Carubv10011493m.g	AT1G48195	Carubv10011282m.g	AT1G17800	Carubv10011266m.g	AT1G10360	Carubv10010208m.g
AT1G09880	Carubv10008518m.g	AT1G08980	Carubv10009223m.g	AT1G04280	Carubv10012550m.g	AT1G16070	Carubv10009355m.g	AT1G09860	Carubv10011209m.g	AT1G03920	Carubv10008713m.g	AT4G34520	Carubv10007752m.g	AT1G18200	Carubv10011865m.g	AT1G12030	Carubv10009904m.g	AT1G48930	Carubv10012624m.g	AT1G22015	Carubv10011446m.g	AT1G11070	Carubv10008313m.g
AT1G10010	Carubv10009053m.g	AT1G08985	Carubv10002744m.g	AT1G07610	Carubv10011048m.g	AT1G16330	Carubv10012501m.g	AT1G10780	Carubv10009265m.g	AT1G04490	Carubv10011182m.g	AT4G38410	Carubv10005866m.g	AT1G18300	Carubv10010316m.g	AT1G12064	Carubv10010850m.g	AT1G52695	Carubv10011927m.g	AT1G22110	Carubv10011015m.g	AT1G11260	Carubv10008855m.g
AT1G10190	Carubv10007404m.g	AT1G09550	Carubv10011324m.g	AT1G07645	Carubv10012292m.g	AT1G16500	Carubv10010153m.g	AT1G11220	Carubv10009857m.g	AT1G04520	Carubv10009823m.g	AT5G06760	Carubv10002135m.g	AT1G19660	Carubv10012529m.g	AT1G12805	Carubv10010879m.g	AT1G65240	Carubv10020224m.g	AT1G24210	Carubv10010939m.g	AT1G11280	Carubv10010954m.g
AT1G10790	Carubv10011389m.g	AT1G10370	Carubv10010042m.g	AT1G07710	Carubv10012363m.g	AT1G16630	Carubv10008298m.g	AT1G12200	Carubv10009065m.g	AT1G04645	Carubv10006221m.g	AT5G07330	Carubv10002143m.g	AT1G19770	Carubv10009375m.g	AT1G13340	Carubv10009293m.g	AT1G75250	Carubv10006084m.g	AT1G30810	Carubv10008288m.g	AT1G11580	Carubv10003619m.g
AT1G11330	Carubv10011980m.g	AT1G10747	Carubv10002778m.g	AT1G08065	Carubv10012428m.g	AT1G18370	Carubv10008207m.g	AT1G12320	Carubv10010287m.g	AT1G04680	Carubv10009197m.g			AT1G19900	Carubv10012343m.g	AT1G14440	Carubv10009782m.g	AT2G03190	Carubv10018127m.g	AT1G32440	Carubv10012411m.g	AT1G11590	Carubv10008964m.g
AT1G11362	Carubv10007531m.g	AT1G10770	Carubv10010490m.g	AT1G08290	Carubv10009617m.g	AT1G19320	Carubv10012596m.g	AT1G13110	Carubv10015900m.g	AT1G04920	Carubv10008160m.g			AT1G20180	Carubv10009395m.g	AT1G14720	Carubv10009442m.g	AT2G04750	Carubv10015611m.g	AT1G32540	Carubv10010527m.g	AT1G12240	Carubv10008995m.g
AT1G11540	Carubv10011874m.g	AT1G10960	Carubv10010893m.g	AT1G08340	Carubv10009491m.g	AT1G19350	Carubv10009520m.g	AT1G13740	Carubv10009552m.g	AT1G05160	Carubv10008960m.g			AT1G21000	Carubv10009696m.g	AT1G15170	Carubv10008971m.g	AT2G12475	Carubv10015235m.g	AT1G34260	Carubv10008090m.g	AT1G12520	Carubv10011816m.g
AT1G11810	Carubv10015936m.g	AT1G11310	Carubv10009086m.g	AT1G09370	Carubv10010434m.g	AT1G19450	Carubv10012080m.g	AT1G14260	Carubv10012202m.g	AT1G05170	Carubv10009858m.g			AT1G23520	Carubv10011627m.g	AT1G15910	Carubv10008566m.g	AT2G15610	Carubv10015830m.g	AT1G35350	Carubv10010925m.g	AT1G12730	Carubv10009259m.g
AT1G12170	Carubv10011836m.g	AT1G11530	Carubv10010679m.g	AT1G09930	Carubv10011782m.g	AT1G19460	Carubv10011352m.g	AT1G16520	Carubv10009722m.g	AT1G05420	Carubv10010861m.g			AT1G26800	Carubv10010252m.g	AT1G15960	Carubv10008854m.g	AT2G15740	Carubv10015875m.g	AT1G35440	Carubv10011607m.g	AT1G13080	Carubv10008923m.g
AT1G12190	Carubv10011951m.g	AT1G11700	Carubv10010311m.g	AT1G10155	Carubv10010397m.g	AT1G20060	Carubv10008283m.g	AT1G17360	Carubv10008164m.g	AT1G05630	Carubv10008138m.g			AT1G27990	Carubv10011574m.g	AT1G16490	Carubv10011190m.g	AT2G17750	Carubv10012314m.g	AT1G47786	Carubv10012081m.g	AT1G13605	Carubv10011982m.g
AT1G12665	Carubv10011145m.g	AT1G12030	Carubv10009904m.g	AT1G10385	Carubv10012362m.g	AT1G20610	Carubv10009205m.g	AT1G17480	Carubv10012653m.g	AT1G05835	Carubv10011930m.g			AT1G28330	Carubv10010620m.g	AT1G17810	Carubv10012552m.g	AT2G20170	Carubv10015776m.g	AT1G51370	Carubv10026398m.g	AT1G13755	Carubv10016424m.g
AT1G14080	Carubv10011805m.g	AT1G12855	Carubv10011604m.g	AT1G10710	Carubv10009567m.g	AT1G20900	Carubv10009773m.g	AT1G17920	Carubv10008485m.g	AT1G06170	Carubv10009189m.g			AT1G30320	Carubv10012274m.g	AT1G18100	Carubv10011138m.g	AT2G22040	Carubv10024674m.g	AT1G51420	Carubv10009241m.g	AT1G14520	Carubv10009817m.g
AT1G14755	Carubv10011088m.g	AT1G12880	Carubv10010219m.g	AT1G10717	Carubv10015719m.g	AT1G21970	Carubv10011036m.g	AT1G18300	Carubv10010316m.g	AT1G06180	Carubv10010717m.g			AT1G31310	Carubv10012336m.g	AT1G19210	Carubv10011394m.g	AT2G24950	Carubv10003408m.g	AT1G53840	Carubv10008670m.g	AT1G16410	Carubv10010983m.g
AT1G14870	Carubv10010549m.g	AT1G12890	Carubv10012659m.g	AT1G10745	Carubv10011759m.g	AT1G24650	Carubv10011871m.g	AT1G18550	Carubv10008434m.g	AT1G07473	Carubv10012574m.g			AT1G32583	Carubv10010427m.g	AT1G21010	Carubv10009886m.g	AT2G32340	Carubv10025250m.g	AT1G54445	Carubv10022380m.g	AT1G16960	Carubv10010695m.g
AT1G17770	Carubv10011407m.g	AT1G12970	Carubv10009069m.g	AT1G10980	Carubv10008829m.g	AT1G26680	Carubv10004462m.g	AT1G18610	Carubv10008756m.g	AT1G07620	Carubv10008702m.g			AT1G32640	Carubv10008586m.g	AT1G21310	Carubv10009850m.g	AT2G32370	Carubv10022676m.g	AT1G55600	Carubv10011619m.g	AT1G16980	Carubv10012173m.g
AT1G18350	Carubv10011504m.g	AT1G13750	Carubv10026184m.g	AT1G11510	Carubv10011873m.g	AT1G26760	Carubv10011502m.g	AT1G19440	Carubv10011929m.g	AT1G08280	Carubv10009362m.g			AT1G47128	Carubv10008893m.g	AT1G21950	Carubv10011051m.g	AT2G34123	Carubv10024676m.g	AT1G55650	Carubv10006957m.g	AT1G17020	Carubv10009827m.g
AT1G20940	Carubv10011296m.g	AT1G14100	Carubv10008907m.g	AT1G11593	Carubv10012144m.g	AT1G26799	Carubv10011983m.g	AT1G19610	Carubv10007345m.g	AT1G09500	Carubv10009736m.g			AT1G47980	Carubv10011780m.g	AT1G22190	Carubv10009949m.g	AT2G44250	Carubv10025627m.g	AT1G55970	Carubv10012304m.g	AT1G17190	Carubv10010264m.g
AT1G22120	Carubv10011921m.g	AT1G14130	Carubv10009839m.g	AT1G12672	Carubv10010628m.g	AT1G26920	Carubv10010445m.g	AT1G21540	Carubv10008762m.g	AT1G09600	Carubv10008488m.g			AT1G48260	Carubv10009206m.g	AT1G22430	Carubv10009981m.g	AT3G16895	Carubv10015077m.g	AT1G56040	Carubv10012126m.g	AT1G18520	Carubv10011030m.g
AT1G22210	Carubv10011681m.g	AT1G14420	Carubv10012514m.g	AT1G13605	Carubv10011982m.g	AT1G27220	Carubv10012626m.g	AT1G22110	Carubv10011015m.g	AT1G09750	Carubv10008880m.g			AT1G48480	Carubv10008516m.g	AT1G22710	Carubv10008884m.g	AT3G20750	Carubv10016445m.g	AT1G56100	Carubv10003862m.g	AT1G18590	Carubv10012097m.g
AT1G22250	Carubv10010336m.g	AT1G15000	Carubv10009146m.g	AT1G13609	Carubv10011972m.g	AT1G28695	Carubv10012005m.g	AT1G22430	Carubv10009981m.g	AT1G09950	Carubv10010176m.g			AT1G49470	Carubv10009865m.g	AT1G24470	Carubv10009809m.g	AT3G29152	Carubv10018479m.g	AT1G56340	Carubv10021408m.g	AT1G19350	Carubv10009520m.g
AT1G22420	Carubv10011714m.g	AT1G15260	Carubv10011308m.g	AT1G13680	Carubv10011738m.g	AT1G30360	Carubv10008433m.g	AT1G22710	Carubv10008884m.g	AT1G10360	Carubv10010208m.g			AT1G52565	Carubv10011799m.g	AT1G24530	Carubv10010931m.g	AT3G43505	Carubv10019348m.g	AT1G57590	Carubv10020343m.g	AT1G19450	Carubv10012080m.g
AT1G22670	Carubv10012186m.g	AT1G15460	Carubv10011515m.g	AT1G13700	Carubv10010036m.g	AT1G30690	Carubv10008738m.g	AT1G23780	Carubv10011933m.g	AT1G11070	Carubv10008313m.g			AT1G54870	Carubv10021787m.g	AT1G25410	Carubv10011273m.g	AT3G45252	Carubv10019320m.g	AT1G59790	Carubv10012750m.g	AT1G19460	Carubv10011352m.g
AT1G22760	Carubv10011423m.g	AT1G15960	Carubv10008854m.g	AT1G13755	Carubv10016424m.g	AT1G31335	Carubv10010814m.g	AT1G25410	Carubv10011273m.g	AT1G11112	Carubv10011297m.g			AT1G56600	Carubv10020539m.g	AT1G27030	Carubv10011456m.g	AT3G48280	Carubv10018908m.g	AT1G59950	Carubv10020002m.g	AT1G20730	Carubv10012084m.g
AT1G23320	Carubv10011523m.g	AT1G16980	Carubv10012173m.g	AT1G14150	Carubv10010358m.g	AT1G31460	Carubv10012628m.g	AT1G26260	Carubv10009210m.g	AT1G11730	Carubv10009427m.g			AT1G58180	Carubv10020737m.g	AT1G27461	Carubv10011167m.g	AT3G49300	Carubv10017937m.g	AT1G60410	Carubv10020348m.g	AT1G20940	Carubv10011296m.g
AT1G24020	Carubv10010538m.g	AT1G17420	Carubv10008244m.g	AT1G14455	Carubv10011243m.g	AT1G32190	Carubv10009249m.g	AT1G27250	Carubv10002524m.g	AT1G11740	Carubv10011779m.g			AT1G60680	Carubv10022266m.g	AT1G28710	Carubv10009619m.g	AT3G54550	Carubv10018656m.g	AT1G60570	Carubv10021597m.g	AT1G21395	Carubv10011318m.g
AT1G29010	Carubv10012561m.g	AT1G17745	Carubv10008585m.g	AT1G15040	Carubv10011706m.g	AT1G32540	Carubv10010527m.g	AT1G27340	Carubv10010927m.g	AT1G12150	Carubv10010971m.g			AT1G64110	Carubv10019795m.g	AT1G29680	Carubv10010854m.g	AT3G60000	Carubv10019601m.g	AT1G60986	Carubv10021991m.g	AT1G21475	Carubv10011485m.g
AT1G29080	Carubv10011008m.g	AT1G17800	Carubv10011266m.g	AT1G15330	Carubv10011907m.g	AT1G34210	Carubv10011846m.g	AT1G29340	Carubv10008444m.g	AT1G12220	Carubv10019813m.g			AT1G64710	Carubv10022150m.g	AT1G30260	Carubv10010742m.g	AT4G04580	Carubv10003825m.g	AT1G64260	Carubv10000465m.g	AT1G22990	Carubv10010550m.g
AT1G29962	Carubv10002683m.g	AT1G18400	Carubv10009894m.g	AT1G15380	Carubv10008045m.g	AT1G34260	Carubv10008090m.g	AT1G30490	Carubv10008304m.g	AT1G12240	Carubv10008995m.g			AT1G66100	Carubv10002233m.g	AT1G30515	Carubv10011904m.g	AT4G13380	Carubv10006850m.g	AT1G64400	Carubv10019918m.g	AT1G23120	Carubv10011772m.g
AT1G32850	Carubv10011117m.g	AT1G18670	Carubv10008466m.g	AT1G15757	Carubv10006760m.g	AT1G34355	Carubv10008117m.g	AT1G30620	Carubv10009466m.g	AT1G12805	Carubv10010879m.g			AT1G69490	Carubv10020776m.g	AT1G33700	Carubv10008221m.g	AT4G23110	Carubv10007086m.g	AT1G66100	Carubv10002233m.g	AT1G23147	Carubv10012633m.g
AT1G34650	Carubv10011882m.g	AT1G18780	Carubv10011027m.g	AT1G15980	Carubv10009072m.g	AT1G43666	Carubv10006242m.g	AT1G31150	Carubv10003519m.g	AT1G12950	Carubv10011529m.g			AT1G69600	Carubv10020860m.g	AT1G47540	Carubv10024623m.g	AT4G27550	Carubv10004177m.g	AT1G66300	Carubv10021354m.g	AT1G24020	Carubv10010538m.g
AT1G44130	Carubv10010968m.g	AT1G20190	Carubv10010090m.g	AT1G17030	Carubv10008922m.g	AT1G44110	Carubv10009020m.g	AT1G33060	Carubv10008529m.g	AT1G13230	Carubv10009239m.g			AT1G69890	Carubv10022489m.g	AT1G48130	Carubv10011107m.g	AT4G34970	Carubv10005930m.g	AT1G67390	Carubv10006599m.g	AT1G24070	Carubv10004510m.g
AT1G47760	Carubv10011458m.g	AT1G20350	Carubv10010213m.g	AT1G17150	Carubv10011686m.g	AT1G47900	Carubv10008255m.g	AT1G36160	Carubv10007394m.g	AT1G13530	Carubv10011549m.g			AT1G70890	Carubv10021082m.g	AT1G48470	Carubv10011565m.g	AT4G38000	Carubv10007315m.g	AT1G76160	Carubv10020107m.g	AT1G25270	Carubv10012629m.g
AT1G48910	Carubv10011966m.g	AT1G21395	Carubv10011318m.g	AT1G17860	Carubv10011616m.g	AT1G48930	Carubv10012624m.g	AT1G47128	Carubv10008893m.g	AT1G13590	Carubv10011693m.g			AT1G71140	Carubv10020189m.g	AT1G54010	Carubv10012457m.g	AT5G02220	Carubv10002381m.g	AT1G79330	Carubv10020450m.g	AT1G25275	Carubv10010771m.g
AT1G49290	Carubv10011956m.g	AT1G21660	Carubv10021463m.g	AT1G18760	Carubv10010970m.g	AT1G49010	Carubv10009808m.g	AT1G48400	Carubv10000818m.g	AT1G13635	Carubv10009802m.g			AT1G73500	Carubv10020687m.g	AT1G55210	Carubv10011598m.g	AT5G05030	Carubv10002741m.g	AT1G79360	Carubv10022372m.g	AT1G25400	Carubv10009790m.g
AT1G50630	Carubv10009103m.g	AT1G21850	Carubv10010844m.g	AT1G18830	Carubv10011773m.g	AT1G49770	Carubv10011964m.g	AT1G48600	Carubv10008968m.g	AT1G13750	Carubv10002971m.g			AT1G75430	Carubv10021397m.g	AT1G62290	Carubv10021675m.g	AT5G07210	Carubv10003421m.g	AT1G80200	Carubv10021931m.g	AT1G26795	Carubv10012130m.g
AT1G51210	Carubv10012161m.g	AT1G22000	Carubv10006973m.g	AT1G19150	Carubv10012387m.g	AT1G49870	Carubv10008285m.g	AT1G49520	Carubv10011771m.g	AT1G14440	Carubv10009782m.g			AT1G75880	Carubv10020390m.g	AT1G62420	Carubv10020728m.g	AT5G24440	Carubv10003348m.g	AT1G80960	Carubv10003381m.g	AT1G26796	Carubv10006380m.g
AT1G51910	Carubv10012386m.g	AT1G22220	Carubv10009775m.g	AT1G19540	Carubv10012117m.g	AT1G50650	Carubv10010456m.g	AT1G50110	Carubv10012138m.g	AT1G14687	Carubv10010471m.g			AT1G77100	Carubv10021650m.g	AT1G62500	Carubv10022370m.g	AT5G25410	Carubv10002907m.g	AT2G02100	Carubv10018340m.g	AT1G28270	Carubv10012072m.g
AT1G52400	Carubv10008823m.g	AT1G22360	Carubv10008992m.g	AT1G19630	Carubv10009004m.g	AT1G51570	Carubv10008360m.g	AT1G50240	Carubv10008099m.g	AT1G14750	Carubv10010916m.g			AT1G79270	Carubv10021946m.g	AT1G62710	Carubv10020164m.g	AT5G25950	Carubv10002716m.g	AT2G03290	Carubv10018783m.g	AT1G30110	Carubv10010189m.g
AT1G54445	Carubv10022380m.g	AT1G22400	Carubv10011262m.g	AT1G19900	Carubv10012343m.g	AT1G51960	Carubv10012385m.g	AT1G51130	Carubv10003112m.g	AT1G14760	Carubv10011432m.g			AT2G01610	Carubv10019019m.g	AT1G65090	Carubv10021879m.g	AT5G39440	Carubv10006247m.g	AT2G04046	Carubv10019351m.g	AT1G30135	Carubv10010507m.g
AT1G55600	Carubv10011619m.g	AT1G22810	Carubv10011955m.g	AT1G20020	Carubv10011511m.g	AT1G52190	Carubv10008522m.g	AT1G51405	Carubv10008953m.g	AT1G14900	Carubv10010056m.g			AT2G02800	Carubv10017216m.g	AT1G65486	Carubv10021218m.g	AT5G40260	Carubv10003491m.g	AT2G13295	Carubv10015097m.g	AT1G30320	Carubv10012274m.g
AT1G55650	Carubv10011092m.g	AT1G24210	Carubv10010939m.g	AT1G20132	Carubv10011033m.g	AT1G52890	Carubv10003671m.g	AT1G52750	Carubv10010937m.g	AT1G15000	Carubv10009146m.g			AT2G03440	Carubv10019001m.g	AT1G65490	Carubv10022400m.g	AT5G56200	Carubv10026299m.g	AT2G15780	Carubv10014478m.g	AT1G30690	Carubv10008738m.g
AT1G56553	Carubv10021737m.g	AT1G26560	Carubv10008883m.g	AT1G21430	Carubv10011440m.g	AT1G56170	Carubv10012495m.g	AT1G52810	Carubv10009745m.g	AT1G15160	Carubv10011851m.g			AT2G04925	Carubv10019170m.g	AT1G69530	Carubv10020849m.g			AT2G15790	Carubv10014032m.g	AT1G32280	Carubv10011445m.g
AT1G57780	Carubv10006492m.g	AT1G26796	Carubv10018589m.g	AT1G21695	Carubv10010273m.g	AT1G59700	Carubv10012696m.g	AT1G53350	Carubv10007066m.g	AT1G15210	Carubv10012050m.g			AT2G05520	Carubv10014882m.g	AT1G70800	Carubv10021587m.g			AT2G16950	Carubv10015224m.g	AT1G34040	Carubv10009091m.g
AT1G59790	Carubv10012750m.g	AT1G26799	Carubv10012306m.g	AT1G22015	Carubv10011446m.g	AT1G60160	Carubv10019804m.g	AT1G54030	Carubv10009373m.g	AT1G15290	Carubv10011596m.g			AT2G05910	Carubv10014587m.g	AT1G71695	Carubv10020541m.g			AT2G17280	Carubv10014383m.g	AT1G34245	Carubv10010948m.g
AT1G60986	Carubv10021991m.g	AT1G27250	Carubv10002599m.g	AT1G22090	Carubv10005425m.g	AT1G60970	Carubv10021028m.g	AT1G55360	Carubv10009242m.g	AT1G15670	Carubv10009534m.g			AT2G14095	Carubv10014521m.g	AT1G72610	Carubv10020953m.g			AT2G17305	Carubv10015424m.g	AT1G43666	Carubv10006242m.g
AT1G61630	Carubv10022167m.g	AT1G29660	Carubv10009519m.g	AT1G22100	Carubv10012434m.g	AT1G61215	Carubv10020225m.g	AT1G55660	Carubv10006534m.g	AT1G16510	Carubv10011035m.g			AT2G15890	Carubv10016133m.g	AT1G73190	Carubv10022350m.g			AT2G18460	Carubv10016067m.g	AT1G47655	Carubv10010283m.g
AT1G63055	Carubv10021742m.g	AT1G30790	Carubv10024565m.g	AT1G22230	Carubv10009798m.g	AT1G62640	Carubv10020392m.g	AT1G55740	Carubv10011004m.g	AT1G16960	Carubv10010695m.g			AT2G15960	Carubv10015030m.g	AT1G75490	Carubv10020960m.g			AT2G18590	Carubv10016457m.g	AT1G48910	Carubv10011966m.g
AT1G66145	Carubv10022053m.g	AT1G30860	Carubv10008401m.g	AT1G23020	Carubv10008345m.g	AT1G62870	Carubv10019841m.g	AT1G57620	Carubv10020940m.g	AT1G17020	Carubv10009827m.g			AT2G18550	Carubv10014603m.g	AT1G76090	Carubv10021293m.g			AT2G18880	Carubv10015589m.g	AT1G49190	Carubv10011077m.g
AT1G66310	Carubv10021747m.g	AT1G31630	Carubv10011611m.g	AT1G23080	Carubv10008599m.g	AT1G63100	Carubv10019945m.g	AT1G58440	Carubv10020127m.g	AT1G17140	Carubv10009626m.g			AT2G18570	Carubv10013620m.g	AT1G76470	Carubv10020605m.g			AT2G19240	Carubv10016252m.g	AT1G49770	Carubv10011964m.g
AT1G66630	Carubv10021683m.g	AT1G31740	Carubv10011312m.g	AT1G23420	Carubv10012024m.g	AT1G63820	Carubv10022040m.g	AT1G59540	Carubv10019796m.g	AT1G17190	Carubv10010264m.g			AT2G19580	Carubv10014386m.g	AT1G77450	Carubv10020834m.g			AT2G19360	Carubv10015743m.g	AT1G49860	Carubv10011289m.g
AT1G66855	Carubv10021806m.g	AT1G32430	Carubv10012288m.g	AT1G23480	Carubv10008745m.g	AT1G64660	Carubv10020309m.g	AT1G59950	Carubv10020002m.g	AT1G17285	Carubv10011991m.g			AT2G19810	Carubv10014025m.g	AT1G78780	Carubv10020845m.g			AT2G19802	Carubv10018549m.g	AT1G50325	Carubv10010831m.g
AT1G67390	Carubv10021465m.g	AT1G33260	Carubv10009575m.g	AT1G24320	Carubv10008307m.g	AT1G65710	Carubv10020174m.g	AT1G60800	Carubv10022201m.g	AT1G18100	Carubv10011138m.g			AT2G20550	Carubv10014307m.g	AT1G80090	Carubv10021840m.g			AT2G20619	Carubv10015732m.g	AT1G51460	Carubv10011425m.g
AT1G68907	Carubv10022121m.g	AT1G33590	Carubv10009015m.g	AT1G24400	Carubv10009155m.g	AT1G66250	Carubv10019942m.g	AT1G62050	Carubv10019967m.g	AT1G18265	Carubv10011169m.g			AT2G21730	Carubv10023512m.g	AT1G80330	Carubv10021997m.g			AT2G21140	Carubv10023689m.g	AT1G52410	Carubv10008445m.g
AT1G71770	Carubv10021938m.g	AT1G34575	Carubv10011326m.g	AT1G24470	Carubv10009809m.g	AT1G66850	Carubv10022343m.g	AT1G62225	Carubv10021119m.g	AT1G18280	Carubv10012497m.g			AT2G23220	Carubv10025246m.g	AT2G01590	Carubv10018124m.g			AT2G21235	Carubv10025436m.g	AT1G54410	Carubv10021201m.g
AT1G72000	Carubv10021707m.g	AT1G35190	Carubv10009694m.g	AT1G24570	Carubv10011910m.g	AT1G68220	Carubv10020863m.g	AT1G62340	Carubv10021339m.g	AT1G18520	Carubv10011030m.g			AT2G23230	Carubv10024815m.g	AT2G01770	Carubv10019618m.g			AT2G21920	Carubv10002458m.g	AT1G54640	Carubv10022319m.g
AT1G73120	Carubv10021185m.g	AT1G35540	Carubv10012424m.g	AT1G24590	Carubv10012164m.g	AT1G68510	Carubv10022391m.g	AT1G62530	Carubv10020486m.g	AT1G18910	Carubv10008101m.g			AT2G27830	Carubv10024088m.g	AT2G01940	Carubv10017254m.g			AT2G22030	Carubv10024812m.g	AT1G55260	Carubv10010370m.g
AT1G74000	Carubv10022329m.g	AT1G36340	Carubv10011231m.g	AT1G26960	Carubv10010076m.g	AT1G68560	Carubv10019747m.g	AT1G64620	Carubv10020454m.g	AT1G18940	Carubv10008700m.g			AT2G28305	Carubv10024052m.g	AT2G02580	Carubv10017070m.g			AT2G27550	Carubv10025606m.g	AT1G57780	Carubv10006492m.g
AT1G75280	Carubv10020689m.g	AT1G43910	Carubv10013636m.g	AT1G27480	Carubv10009090m.g	AT1G71120	Carubv10021945m.g	AT1G64960	Carubv10019674m.g	AT1G20080	Carubv10011202m.g			AT2G28400	Carubv10024237m.g	AT2G10940	Carubv10014389m.g			AT2G27840	Carubv10024279m.g	AT1G59670	Carubv10022269m.g
AT1G76290	Carubv10021658m.g	AT1G45145	Carubv10011156m.g	AT1G27940	Carubv10008102m.g	AT1G71250	Carubv10022173m.g	AT1G65660	Carubv10006554m.g	AT1G20530	Carubv10008623m.g			AT2G30860	Carubv10025015m.g	AT2G13610	Carubv10016369m.g			AT2G30740	Carubv10023490m.g	AT1G61580	Carubv10020431m.g
AT1G76680	Carubv10020489m.g	AT1G47540	Carubv10024623m.g	AT1G28030	Carubv10011074m.g	AT1G72150	Carubv10020065m.g	AT1G66300	Carubv10021354m.g	AT1G20840	Carubv10008415m.g			AT2G31110	Carubv10023492m.g	AT2G15010	Carubv10005983m.g			AT2G32550	Carubv10024619m.g	AT1G61630	Carubv10021390m.g
AT1G76820	Carubv10019697m.g	AT1G47960	Carubv10015473m.g	AT1G28370	Carubv10011676m.g	AT1G72250	Carubv10019678m.g	AT1G67390	Carubv10006599m.g	AT1G21140	Carubv10010334m.g			AT2G32150	Carubv10025064m.g	AT2G15220	Carubv10016469m.g			AT2G33205	Carubv10025054m.g	AT1G62370	Carubv10021950m.g
AT1G77525	Carubv10025413m.g	AT1G48195	Carubv10011282m.g	AT1G28480	Carubv10010616m.g	AT1G72430	Carubv10021718m.g	AT1G67820	Carubv10021462m.g	AT1G21810	Carubv10008676m.g			AT2G32510	Carubv10024983m.g	AT2G17230	Carubv10014024m.g			AT2G33720	Carubv10016176m.g	AT1G64200	Carubv10020883m.g
AT1G78060	Carubv10022420m.g	AT1G49150	Carubv10010431m.g	AT1G29670	Carubv10009525m.g	AT1G72670	Carubv10020371m.g	AT1G67850	Carubv10021375m.g	AT1G22170	Carubv10009571m.g			AT2G35600	Carubv10023756m.g	AT2G18193	Carubv10007815m.g			AT2G35670	Carubv10024660m.g	AT1G64290	Carubv10006367m.g
AT1G78220	Carubv10021494m.g	AT1G49810	Carubv10012372m.g	AT1G30050	Carubv10009392m.g	AT1G75080	Carubv10020629m.g	AT1G68400	Carubv10019909m.g	AT1G22740	Carubv10011037m.g			AT2G36270	Carubv10025255m.g	AT2G19800	Carubv10014217m.g			AT2G35910	Carubv10024015m.g	AT1G65480	Carubv10021034m.g
AT1G78710	Carubv10021567m.g	AT1G50980	Carubv10021819m.g	AT1G31240	Carubv10011903m.g	AT1G76310	Carubv10020320m.g	AT1G68410	Carubv10020313m.g	AT1G23060	Carubv10012440m.g			AT2G36640	Carubv10023207m.g	AT2G20720	Carubv10013598m.g			AT2G35950	Carubv10023835m.g	AT1G65500	Carubv10021224m.g
AT1G79130	Carubv10022092m.g	AT1G51250	Carubv10011784m.g	AT1G31400	Carubv10012054m.g	AT1G76500	Carubv10021706m.g	AT1G69270	Carubv10021478m.g	AT1G23200	Carubv10008680m.g			AT2G37640	Carubv10023867m.g	AT2G21750	Carubv10025065m.g			AT2G36340	Carubv10007629m.g	AT1G67775	Carubv10021277m.g
AT1G80130	Carubv10020708m.g	AT1G51520	Carubv10008791m.g	AT1G32180	Carubv10011620m.g	AT1G76540	Carubv10021486m.g	AT1G69420	Carubv10020019m.g	AT1G23520	Carubv10011627m.g			AT2G39920	Carubv10023824m.g	AT2G21820	Carubv10024444m.g			AT2G36695	Carubv10007277m.g	AT1G67820	Carubv10021462m.g
AT2G02147	Carubv10018538m.g	AT1G52040	Carubv10008642m.g	AT1G32280	Carubv10011445m.g	AT1G77580	Carubv10019865m.g	AT1G69430	Carubv10020641m.g	AT1G23560	Carubv10009689m.g			AT2G40670	Carubv10024214m.g	AT2G22170	Carubv10024136m.g			AT2G38185	Carubv10023281m.g	AT1G69860	Carubv10022251m.g
AT2G03190	Carubv10018174m.g	AT1G52200	Carubv10010385m.g	AT1G32585	Carubv10012318m.g	AT1G78430	Carubv10020647m.g	AT1G69480	Carubv10020007m.g	AT1G23790	Carubv10008797m.g			AT2G42540	Carubv10024284m.g	AT2G22800	Carubv10023690m.g			AT2G38680	Carubv10025092m.g	AT1G70040	Carubv10022267m.g
AT2G04046	Carubv10019351m.g	AT1G52410	Carubv10008445m.g	AT1G33020	Carubv10012237m.g	AT1G78520	Carubv10021581m.g	AT1G70000	Carubv10020813m.g	AT1G23890	Carubv10011224m.g			AT2G45170	Carubv10024330m.g	AT2G23120	Carubv10024413m.g			AT2G40010	Carubv10025153m.g	AT1G70990	Carubv10021123m.g
AT2G04622	Carubv10015318m.g	AT1G52700	Carubv10009797m.g	AT1G33770	Carubv10008607m.g	AT1G78700	Carubv10020674m.g	AT1G70330	Carubv10020331m.g	AT1G25275	Carubv10010771m.g			AT2G45220	Carubv10022941m.g	AT2G23410	Carubv10024712m.g			AT2G42100	Carubv10024540m.g	AT1G71030	Carubv10020983m.g
AT2G04920	Carubv10011527m.g	AT1G52740	Carubv10014898m.g	AT1G34047	Carubv10018627m.g	AT1G79360	Carubv10022372m.g	AT1G70340	Carubv10021284m.g	AT1G25530	Carubv10009167m.g			AT3G02610	Carubv10015903m.g	AT2G23510	Carubv10023184m.g			AT2G42470	Carubv10025186m.g	AT1G71690	Carubv10020731m.g
AT2G04925	Carubv10019170m.g	AT1G53390	Carubv10008306m.g	AT1G34410	Carubv10011010m.g	AT1G80530	Carubv10008730m.g	AT1G70560	Carubv10020400m.g	AT1G26796	Carubv10006380m.g			AT3G03230	Carubv10015828m.g	AT2G23560	Carubv10023863m.g			AT2G42885	Carubv10024618m.g	AT1G72150	Carubv10020065m.g
AT2G05335	Carubv10015263m.g	AT1G54030	Carubv10013827m.g	AT1G35180	Carubv10010194m.g	AT2G02100	Carubv10018340m.g	AT1G71140	Carubv10020189m.g	AT1G27240	Carubv10011661m.g			AT3G03520	Carubv10013454m.g	AT2G24270	Carubv10024925m.g			AT2G43670	Carubv10024804m.g	AT1G72230	Carubv10021025m.g
AT2G12940	Carubv10015751m.g	AT1G54280	Carubv10011673m.g	AT1G35720	Carubv10009786m.g	AT2G02180	Carubv10009846m.g	AT1G71690	Carubv10020731m.g	AT1G28170	Carubv10009741m.g			AT3G03620	Carubv10013529m.g	AT2G24800	Carubv10025481m.g			AT2G47780	Carubv10025663m.g	AT1G72260	Carubv10010605m.g
AT2G14540	Carubv10022441m.g	AT1G54450	Carubv10021330m.g	AT1G42550	Carubv10011827m.g	AT2G02930	Carubv10001952m.g	AT1G71695	Carubv10020541m.g	AT1G28230	Carubv10009570m.g			AT3G03700	Carubv10013574m.g	AT2G25890	Carubv10024833m.g			AT3G01331	Carubv10015244m.g	AT1G73860	Carubv10021921m.g
AT2G15590	Carubv10015804m.g	AT1G54980	Carubv10022057m.g	AT1G44090	Carubv10011553m.g	AT2G06200	Carubv10015887m.g	AT1G72510	Carubv10021053m.g	AT1G28270	Carubv10012072m.g			AT3G04060	Carubv10014118m.g	AT2G26170	Carubv10022996m.g			AT3G03080	Carubv10016301m.g	AT1G75050	Carubv10021579m.g
AT2G15740	Carubv10015875m.g	AT1G56100	Carubv10003862m.g	AT1G45010	Carubv10010199m.g	AT2G13360	Carubv10013869m.g	AT1G72630	Carubv10021108m.g	AT1G28300	Carubv10010882m.g			AT3G04070	Carubv10014000m.g	AT2G26975	Carubv10019245m.g			AT3G03260	Carubv10015764m.g	AT1G75120	Carubv10020421m.g
AT2G17750	Carubv10024986m.g	AT1G56340	Carubv10021408m.g	AT1G45100	Carubv10007245m.g	AT2G14690	Carubv10015996m.g	AT1G73100	Carubv10021489m.g	AT1G28360	Carubv10011585m.g			AT3G07310	Carubv10013990m.g	AT2G28490	Carubv10024739m.g			AT3G03410	Carubv10015681m.g	AT1G76500	Carubv10021706m.g
AT2G18870	Carubv10015154m.g	AT1G56418	Carubv10021739m.g	AT1G48530	Carubv10015787m.g	AT2G15440	Carubv10014094m.g	AT1G74090	Carubv10017560m.g	AT1G28390	Carubv10011837m.g			AT3G10450	Carubv10013730m.g	AT2G28630	Carubv10023121m.g			AT3G03930	Carubv10015691m.g	AT1G76890	Carubv10019974m.g
AT2G19220	Carubv10016009m.g	AT1G58090	Carubv10021887m.g	AT1G48870	Carubv10011309m.g	AT2G16270	Carubv10013088m.g	AT1G74720	Carubv10019701m.g	AT1G28440	Carubv10008195m.g			AT3G10740	Carubv10015768m.g	AT2G28700	Carubv10024482m.g			AT3G15650	Carubv10011069m.g	AT1G77525	Carubv10024750m.g
AT2G19510	Carubv10015980m.g	AT1G59725	Carubv10021510m.g	AT1G49190	Carubv10011077m.g	AT2G17620	Carubv10013768m.g	AT1G75210	Carubv10019957m.g	AT1G29530	Carubv10010140m.g			AT3G12820	Carubv10016289m.g	AT2G30230	Carubv10024112m.g			AT3G18830	Carubv10013420m.g	AT1G78220	Carubv10021494m.g
AT2G20080	Carubv10016269m.g	AT1G60110	Carubv10021741m.g	AT1G49800	Carubv10012520m.g	AT2G17723	Carubv10015572m.g	AT1G76180	Carubv10020984m.g	AT1G30135	Carubv10010507m.g			AT3G14280	Carubv10014757m.g	AT2G31180	Carubv10023905m.g			AT3G21690	Carubv10013491m.g	AT1G78520	Carubv10021581m.g
AT2G20208	Carubv10016044m.g	AT1G61080	Carubv10021509m.g	AT1G49860	Carubv10011289m.g	AT2G18260	Carubv10014250m.g	AT1G76660	Carubv10009122m.g	AT1G30320	Carubv10012274m.g			AT3G14420	Carubv10013998m.g	AT2G31730	Carubv10024245m.g			AT3G23605	Carubv10014834m.g	AT2G01520	Carubv10018184m.g
AT2G20619	Carubv10015732m.g	AT1G61320	Carubv10022038m.g	AT1G49900	Carubv10011173m.g	AT2G18590	Carubv10016457m.g	AT1G77410	Carubv10022317m.g	AT1G30515	Carubv10011904m.g			AT3G14440	Carubv10013279m.g	AT2G33520	Carubv10024563m.g			AT3G23950	Carubv10002720m.g	AT2G02147	Carubv10018538m.g
AT2G21140	Carubv10023689m.g	AT1G61610	Carubv10006676m.g	AT1G50325	Carubv10010831m.g	AT2G18670	Carubv10015081m.g	AT1G77460	Carubv10019648m.g	AT1G30570	Carubv10008377m.g			AT3G15500	Carubv10014211m.g	AT2G34315	Carubv10024337m.g			AT3G24130	Carubv10003190m.g	AT2G02930	Carubv10001952m.g
AT2G21730	Carubv10023512m.g	AT1G62170	Carubv10022461m.g	AT1G50400	Carubv10011140m.g	AT2G20515	Carubv10014827m.g	AT1G78060	Carubv10019845m.g	AT1G31630	Carubv10011611m.g			AT3G17520	Carubv10015245m.g	AT2G34870	Carubv10025089m.g			AT3G27710	Carubv10018509m.g	AT2G03560	Carubv10018792m.g
AT2G23148	Carubv10015720m.g	AT1G62975	Carubv10020804m.g	AT1G50990	Carubv10010915m.g	AT2G20590	Carubv10013662m.g	AT1G78110	Carubv10020441m.g	AT1G31920	Carubv10010872m.g			AT3G19580	Carubv10014391m.g	AT2G36870	Carubv10023595m.g			AT3G27999	Carubv10002809m.g	AT2G03770	Carubv10018398m.g
AT2G23250	Carubv10025476m.g	AT1G63220	Carubv10021114m.g	AT1G51120	Carubv10011592m.g	AT2G20825	Carubv10014550m.g	AT1G79330	Carubv10020450m.g	AT1G32440	Carubv10012411m.g			AT3G20940	Carubv10017044m.g	AT2G37090	Carubv10025381m.g			AT3G28500	Carubv10005874m.g	AT2G05520	Carubv10014882m.g
AT2G23900	Carubv10024654m.g	AT1G64290	Carubv10006367m.g	AT1G51230	Carubv10011247m.g	AT2G22600	Carubv10022813m.g	AT1G80440	Carubv10020583m.g	AT1G32760	Carubv10009738m.g			AT3G21550	Carubv10016427m.g	AT2G37390	Carubv10025244m.g			AT3G29020	Carubv10005829m.g	AT2G06255	Carubv10014965m.g
AT2G23970	Carubv10024906m.g	AT1G64500	Carubv10021603m.g	AT1G51240	Carubv10012298m.g	AT2G23060	Carubv10024591m.g	AT2G01950	Carubv10016602m.g	AT1G33800	Carubv10009876m.g			AT3G24520	Carubv10007333m.g	AT2G37770	Carubv10008051m.g			AT3G30280	Carubv10018746m.g	AT2G12465	Carubv10016417m.g
AT2G25185	Carubv10025304m.g	AT1G64840	Carubv10024706m.g	AT1G51460	Carubv10011425m.g	AT2G23190	Carubv10025084m.g	AT2G02061	Carubv10019169m.g	AT1G34245	Carubv10010948m.g			AT3G25670	Carubv10017155m.g	AT2G38530	Carubv10014941m.g			AT3G43850	Carubv10017775m.g	AT2G14365	Carubv10024541m.g
AT2G25305	Carubv10024639m.g	AT1G66070	Carubv10020920m.g	AT1G51700	Carubv10011461m.g	AT2G24580	Carubv10023301m.g	AT2G02220	Carubv10011049m.g	AT1G34420	Carubv10011994m.g			AT3G26130	Carubv10016955m.g	AT2G38890	Carubv10025428m.g			AT3G44718	Carubv10018511m.g	AT2G14690	Carubv10015996m.g
AT2G27830	Carubv10024088m.g	AT1G66100	Carubv10005988m.g	AT1G51850	Carubv10008273m.g	AT2G25060	Carubv10024160m.g	AT2G03220	Carubv10016945m.g	AT1G34430	Carubv10008900m.g			AT3G26220	Carubv10017068m.g	AT2G38920	Carubv10025552m.g			AT3G45150	Carubv10018123m.g	AT2G15050	Carubv10014870m.g
AT2G27930	Carubv10024278m.g	AT1G66190	Carubv10020866m.g	AT1G52470	Carubv10011571m.g	AT2G25880	Carubv10023819m.g	AT2G04240	Carubv10014802m.g	AT1G35290	Carubv10010345m.g			AT3G28007	Carubv10017899m.g	AT2G39980	Carubv10024944m.g			AT3G48180	Carubv10018344m.g	AT2G15325	Carubv10003210m.g
AT2G28040	Carubv10024799m.g	AT1G66210	Carubv10021953m.g	AT1G53360	Carubv10010991m.g	AT2G26070	Carubv10021729m.g	AT2G13295	Carubv10015097m.g	AT1G35630	Carubv10011046m.g			AT3G29035	Carubv10017737m.g	AT2G41290	Carubv10023450m.g			AT3G48390	Carubv10016789m.g	AT2G15590	Carubv10015804m.g
AT2G29340	Carubv10024664m.g	AT1G66570	Carubv10006922m.g	AT1G53420	Carubv10006720m.g	AT2G26760	Carubv10023188m.g	AT2G15830	Carubv10015047m.g	AT1G43780	Carubv10009034m.g			AT3G29670	Carubv10016760m.g	AT2G41340	Carubv10024988m.g			AT3G60960	Carubv10003704m.g	AT2G15970	Carubv10014692m.g
AT2G30090	Carubv10025573m.g	AT1G66620	Carubv10020848m.g	AT1G53950	Carubv10006508m.g	AT2G28620	Carubv10022551m.g	AT2G16430	Carubv10013635m.g	AT1G44760	Carubv10010272m.g			AT3G30290	Carubv10019089m.g	AT2G42870	Carubv10024347m.g			AT3G62230	Carubv10019582m.g	AT2G16990	Carubv10013679m.g
AT2G30810	Carubv10015821m.g	AT1G66940	Carubv10020699m.g	AT1G55020	Carubv10019783m.g	AT2G30590	Carubv10023424m.g	AT2G16950	Carubv10015224m.g	AT1G44830	Carubv10010259m.g			AT3G42850	Carubv10019559m.g	AT2G42885	Carubv10024618m.g			AT3G62770	Carubv10017285m.g	AT2G17723	Carubv10015572m.g
AT2G30900	Carubv10025613m.g	AT1G67220	Carubv10022194m.g	AT1G55260	Carubv10010370m.g	AT2G30820	Carubv10023398m.g	AT2G18350	Carubv10015926m.g	AT1G45180	Carubv10008591m.g			AT3G43270	Carubv10017009m.g	AT2G43520	Carubv10018290m.g			AT3G62850	Carubv10001699m.g	AT2G18490	Carubv10015674m.g
AT2G31380	Carubv10025479m.g	AT1G68210	Carubv10022138m.g	AT1G55370	Carubv10009573m.g	AT2G31010	Carubv10022675m.g	AT2G18500	Carubv10014184m.g	AT1G45201	Carubv10011941m.g			AT3G44970	Carubv10012710m.g	AT2G43820	Carubv10023202m.g			AT4G00893	Carubv10003152m.g	AT2G18600	Carubv10014379m.g
AT2G31750	Carubv10023181m.g	AT1G68620	Carubv10020617m.g	AT1G56233	Carubv10021497m.g	AT2G32010	Carubv10022849m.g	AT2G18880	Carubv10015589m.g	AT1G47655	Carubv10010283m.g			AT3G45600	Carubv10017776m.g	AT2G44460	Carubv10025378m.g			AT4G03153	Carubv10002982m.g	AT2G19070	Carubv10015907m.g
AT2G31953	Carubv10024990m.g	AT1G68870	Carubv10021384m.g	AT1G56400	Carubv10027876m.g	AT2G32440	Carubv10023069m.g	AT2G20619	Carubv10015732m.g	AT1G47840	Carubv10008846m.g			AT3G47340	Carubv10016913m.g	AT2G45080	Carubv10024026m.g			AT4G05475	Carubv10001657m.g	AT2G19310	Carubv10015973m.g
AT2G32275	Carubv10024683m.g	AT1G70060	Carubv10007606m.g	AT1G56415	Carubv10021329m.g	AT2G32460	Carubv10025227m.g	AT2G20720	Carubv10013598m.g	AT1G47980	Carubv10011780m.g			AT3G48340	Carubv10017509m.g	AT2G46680	Carubv10023896m.g			AT4G08550	Carubv10000392m.g	AT2G19820	Carubv10015927m.g
AT2G32550	Carubv10024619m.g	AT1G70670	Carubv10022039m.g	AT1G56430	Carubv10022181m.g	AT2G33205	Carubv10025054m.g	AT2G21490	Carubv10025232m.g	AT1G48260	Carubv10009206m.g			AT3G53040	Carubv10018901m.g	AT3G01570	Carubv10014732m.g			AT4G09070	Carubv10002955m.g	AT2G19970	Carubv10015975m.g
AT2G33720	Carubv10024960m.g	AT1G70750	Carubv10019836m.g	AT1G58070	Carubv10021763m.g	AT2G33400	Carubv10024829m.g	AT2G21930	Carubv10006925m.g	AT1G49720	Carubv10009399m.g			AT3G61890	Carubv10017952m.g	AT3G02480	Carubv10015042m.g			AT4G09464	Carubv10003182m.g	AT2G20620	Carubv10016525m.g
AT2G34440	Carubv10025656m.g	AT1G71140	Carubv10026306m.g	AT1G60570	Carubv10021597m.g	AT2G33880	Carubv10025224m.g	AT2G22430	Carubv10023682m.g	AT1G49750	Carubv10008944m.g			AT3G61930	Carubv10018821m.g	AT3G03170	Carubv10014819m.g			AT4G10220	Carubv10006463m.g	AT2G20825	Carubv10014550m.g
AT2G34555	Carubv10024616m.g	AT1G71320	Carubv10022209m.g	AT1G60983	Carubv10021314m.g	AT2G34190	Carubv10023002m.g	AT2G23180	Carubv10023023m.g	AT1G49810	Carubv10012372m.g			AT4G00430	Carubv10001627m.g	AT3G09520	Carubv10013194m.g			AT4G10600	Carubv10002908m.g	AT2G21420	Carubv10025284m.g
AT2G34990	Carubv10025254m.g	AT1G72810	Carubv10021608m.g	AT1G61255	Carubv10021081m.g	AT2G34620	Carubv10023713m.g	AT2G23220	Carubv10025246m.g	AT1G49830	Carubv10012077m.g			AT4G11450	Carubv10000333m.g	AT3G09870	Carubv10016084m.g			AT4G11990	Carubv10000828m.g	AT2G22950	Carubv10022563m.g
AT2G36560	Carubv10025148m.g	AT1G73010	Carubv10020549m.g	AT1G61260	Carubv10020573m.g	AT2G35350	Carubv10022673m.g	AT2G23700	Carubv10007310m.g	AT1G50490	Carubv10010973m.g			AT4G11911	Carubv10001681m.g	AT3G10340	Carubv10013086m.g			AT4G13700	Carubv10004580m.g	AT2G23540	Carubv10023416m.g
AT2G36630	Carubv10023149m.g	AT1G73050	Carubv10020012m.g	AT1G61688	Carubv10021477m.g	AT2G35710	Carubv10022998m.g	AT2G24610	Carubv10022720m.g	AT1G50790	Carubv10008295m.g			AT4G13180	Carubv10005531m.g	AT3G12580	Carubv10013177m.g			AT4G15870	Carubv10021320m.g	AT2G23990	Carubv10024922m.g
AT2G36695	Carubv10007277m.g	AT1G73360	Carubv10021491m.g	AT1G62030	Carubv10019863m.g	AT2G35880	Carubv10024730m.g	AT2G24630	Carubv10022768m.g	AT1G50820	Carubv10011777m.g			AT4G14270	Carubv10005896m.g	AT3G13310	Carubv10016456m.g			AT4G16980	Carubv10006767m.g	AT2G24600	Carubv10011143m.g
AT2G36724	Carubv10024775m.g	AT1G73620	Carubv10020795m.g	AT1G62630	Carubv10019764m.g	AT2G36400	Carubv10025172m.g	AT2G25890	Carubv10024833m.g	AT1G51520	Carubv10008791m.g			AT4G15390	Carubv10004825m.g	AT3G13900	Carubv10012832m.g			AT4G18300	Carubv10004259m.g	AT2G24960	Carubv10024832m.g
AT2G37540	Carubv10023534m.g	AT1G73630	Carubv10021066m.g	AT1G62660	Carubv10019930m.g	AT2G37390	Carubv10025244m.g	AT2G26640	Carubv10024547m.g	AT1G52490	Carubv10009252m.g			AT4G15550	Carubv10007186m.g	AT3G15670	Carubv10016274m.g			AT4G21050	Carubv10006458m.g	AT2G26320	Carubv10024652m.g
AT2G38690	Carubv10024103m.g	AT1G74130	Carubv10022392m.g	AT1G63180	Carubv10020560m.g	AT2G38120	Carubv10023103m.g	AT2G26740	Carubv10025176m.g	AT1G52650	Carubv10004763m.g			AT4G15610	Carubv10005787m.g	AT3G16250	Carubv10014651m.g			AT4G21240	Carubv10006195m.g	AT2G26740	Carubv10025176m.g
AT2G39210	Carubv10022856m.g	AT1G74310	Carubv10007055m.g	AT1G63206	Carubv10021829m.g	AT2G38160	Carubv10025095m.g	AT2G27090	Carubv10022708m.g	AT1G52670	Carubv10010003m.g			AT4G18425	Carubv10005715m.g	AT3G17120	Carubv10014610m.g			AT4G21380	Carubv10003600m.g	AT2G26870	Carubv10022952m.g
AT2G39640	Carubv10025141m.g	AT1G75040	Carubv10020799m.g	AT1G63360	Carubv10021548m.g	AT2G39700	Carubv10023894m.g	AT2G27380	Carubv10025489m.g	AT1G52695	Carubv10011927m.g			AT4G21326	Carubv10004209m.g	AT3G17640	Carubv10013885m.g			AT4G22530	Carubv10007518m.g	AT2G27930	Carubv10024278m.g
AT2G40210	Carubv10006793m.g	AT1G75110	Carubv10021612m.g	AT1G63522	Carubv10021621m.g	AT2G39870	Carubv10023822m.g	AT2G27500	Carubv10023375m.g	AT1G52910	Carubv10010446m.g			AT4G21930	Carubv10005873m.g	AT3G18050	Carubv10013914m.g			AT4G22745	Carubv10005783m.g	AT2G28190	Carubv10024021m.g
AT2G42100	Carubv10024540m.g	AT1G76930	Carubv10022076m.g	AT1G64030	Carubv10021884m.g	AT2G41820	Carubv10022610m.g	AT2G27690	Carubv10023087m.g	AT1G53070	Carubv10010019m.g			AT4G22920	Carubv10005494m.g	AT3G18570	Carubv10016346m.g			AT4G24265	Carubv10005905m.g	AT2G28250	Carubv10022911m.g
AT2G42885	Carubv10024618m.g	AT1G77830	Carubv10012773m.g	AT1G64107	Carubv10021459m.g	AT2G42110	Carubv10024277m.g	AT2G29045	Carubv10024735m.g	AT1G53140	Carubv10008322m.g			AT4G25580	Carubv10007046m.g	AT3G19010	Carubv10014081m.g			AT4G24975	Carubv10006402m.g	AT2G28625	Carubv10025072m.g
AT2G43670	Carubv10024804m.g	AT1G78470	Carubv10011443m.g	AT1G64690	Carubv10022203m.g	AT2G42430	Carubv10018619m.g	AT2G30380	Carubv10024802m.g	AT1G53282	Carubv10010966m.g			AT4G27260	Carubv10004357m.g	AT3G19500	Carubv10014323m.g			AT4G25530	Carubv10007084m.g	AT2G29150	Carubv10023749m.g
AT2G44560	Carubv10015060m.g	AT1G78815	Carubv10020990m.g	AT1G64830	Carubv10007923m.g	AT2G42800	Carubv10023145m.g	AT2G30470	Carubv10022654m.g	AT1G53380	Carubv10009111m.g			AT4G27280	Carubv10007285m.g	AT3G21720	Carubv10015079m.g			AT4G26390	Carubv10007746m.g	AT2G30000	Carubv10024365m.g
AT2G45110	Carubv10024955m.g	AT1G78860	Carubv10022385m.g	AT1G64940	Carubv10020166m.g	AT2G43050	Carubv10023013m.g	AT2G32150	Carubv10025064m.g	AT1G53500	Carubv10008513m.g			AT4G28530	Carubv10005139m.g	AT3G21800	Carubv10015093m.g			AT4G29033	Carubv10006664m.g	AT2G30550	Carubv10022980m.g
AT2G46375	Carubv10024648m.g	AT1G79380	Carubv10022131m.g	AT1G65300	Carubv10001714m.g	AT2G43870	Carubv10024765m.g	AT2G32765	Carubv10024362m.g	AT1G53520	Carubv10009906m.g			AT4G29030	Carubv10006891m.g	AT3G22540	Carubv10014968m.g			AT4G30750	Carubv10006470m.g	AT2G30810	Carubv10015821m.g
AT3G01020	Carubv10014800m.g	AT1G80140	Carubv10022105m.g	AT1G65610	Carubv10019972m.g	AT2G45420	Carubv10025050m.g	AT2G33590	Carubv10023695m.g	AT1G53690	Carubv10010797m.g			AT4G32940	Carubv10006959m.g	AT3G22640	Carubv10015858m.g			AT4G31180	Carubv10004480m.g	AT2G30860	Carubv10025015m.g
AT3G01870	Carubv10015358m.g	AT1G80220	Carubv10010996m.g	AT1G65845	Carubv10021165m.g	AT2G45570	Carubv10022591m.g	AT2G33630	Carubv10021591m.g	AT1G53920	Carubv10009398m.g			AT4G34560	Carubv10005690m.g	AT3G25160	Carubv10014313m.g			AT4G31900	Carubv10006293m.g	AT2G31770	Carubv10022964m.g
AT3G03260	Carubv10015764m.g	AT1G80830	Carubv10021908m.g	AT1G65970	Carubv10021068m.g	AT2G45830	Carubv10025566m.g	AT2G34430	Carubv10023856m.g	AT1G54010	Carubv10012457m.g			AT4G35480	Carubv10006700m.g	AT3G25600	Carubv10018156m.g			AT4G32090	Carubv10006294m.g	AT2G32440	Carubv10023069m.g
AT3G03410	Carubv10015681m.g	AT1G80960	Carubv10015144m.g	AT1G65990	Carubv10002977m.g	AT2G45890	Carubv10023162m.g	AT2G34680	Carubv10025160m.g	AT1G55810	Carubv10009058m.g			AT4G36470	Carubv10005072m.g	AT3G27660	Carubv10019300m.g			AT4G36840	Carubv10003265m.g	AT2G33400	Carubv10024829m.g
AT3G03930	Carubv10015691m.g	AT2G01150	Carubv10018154m.g	AT1G66300	Carubv10021354m.g	AT2G47430	Carubv10025468m.g	AT2G34730	Carubv10008693m.g	AT1G57590	Carubv10020343m.g			AT4G36620	Carubv10007612m.g	AT3G28040	Carubv10016623m.g			AT4G39180	Carubv10007432m.g	AT2G34890	Carubv10025550m.g
AT3G04280	Carubv10016056m.g	AT2G01420	Carubv10016856m.g	AT1G66970	Carubv10007932m.g	AT2G47780	Carubv10025663m.g	AT2G34790	Carubv10022971m.g	AT1G59590	Carubv10010274m.g			AT4G37320	Carubv10004657m.g	AT3G29000	Carubv10018075m.g			AT5G02930	Carubv10000869m.g	AT2G35710	Carubv10022998m.g
AT3G05310	Carubv10015117m.g	AT2G01770	Carubv10019618m.g	AT1G67070	Carubv10021870m.g	AT3G01015	Carubv10015894m.g	AT2G35670	Carubv10024660m.g	AT1G60630	Carubv10022264m.g			AT4G37390	Carubv10004412m.g	AT3G29030	Carubv10017871m.g			AT5G03480	Carubv10001752m.g	AT2G35880	Carubv10024730m.g
AT3G05860	Carubv10015167m.g	AT2G01880	Carubv10018405m.g	AT1G67270	Carubv10011066m.g	AT3G01070	Carubv10014771m.g	AT2G36200	Carubv10024838m.g	AT1G61310	Carubv10021673m.g			AT4G37990	Carubv10006419m.g	AT3G29385	Carubv10015800m.g			AT5G03610	Carubv10001271m.g	AT2G36560	Carubv10025148m.g
AT3G06985	Carubv10015748m.g	AT2G02580	Carubv10017070m.g	AT1G67623	Carubv10021793m.g	AT3G02640	Carubv10014754m.g	AT2G36570	Carubv10022779m.g	AT1G61550	Carubv10019797m.g			AT4G38060	Carubv10005975m.g	AT3G44460	Carubv10019243m.g			AT5G04047	Carubv10002956m.g	AT2G37540	Carubv10023534m.g
AT3G09990	Carubv10016484m.g	AT2G02850	Carubv10018193m.g	AT1G67775	Carubv10021277m.g	AT3G03130	Carubv10013512m.g	AT2G37050	Carubv10022540m.g	AT1G63000	Carubv10020632m.g			AT4G39480	Carubv10004594m.g	AT3G47560	Carubv10017865m.g			AT5G08360	Carubv10003363m.g	AT2G38540	Carubv10024340m.g
AT3G10790	Carubv10015469m.g	AT2G02990	Carubv10017969m.g	AT1G67830	Carubv10020484m.g	AT3G04850	Carubv10013230m.g	AT2G37070	Carubv10022940m.g	AT1G63300	Carubv10019708m.g			AT5G02230	Carubv10001663m.g	AT3G48560	Carubv10019401m.g			AT5G08730	Carubv10003823m.g	AT2G38750	Carubv10023562m.g
AT3G10870	Carubv10014251m.g	AT2G03160	Carubv10018457m.g	AT1G68800	Carubv10020487m.g	AT3G05330	Carubv10013577m.g	AT2G37940	Carubv10023705m.g	AT1G64450	Carubv10020449m.g			AT5G03795	Carubv10000598m.g	AT3G49260	Carubv10017180m.g			AT5G09910	Carubv10003098m.g	AT2G38760	Carubv10023645m.g
AT3G10900	Carubv10015594m.g	AT2G03170	Carubv10018443m.g	AT1G68905	Carubv10021474m.g	AT3G07250	Carubv10015962m.g	AT2G38070	Carubv10022830m.g	AT1G64640	Carubv10020973m.g			AT5G03820	Carubv10002513m.g	AT3G49570	Carubv10018304m.g			AT5G10170	Carubv10000750m.g	AT2G39420	Carubv10023668m.g
AT3G11150	Carubv10015848m.g	AT2G03500	Carubv10017308m.g	AT1G69260	Carubv10020599m.g	AT3G08900	Carubv10015472m.g	AT2G38370	Carubv10022963m.g	AT1G64800	Carubv10007924m.g			AT5G03860	Carubv10002436m.g	AT3G49580	Carubv10018312m.g			AT5G13825	Carubv10003785m.g	AT2G43100	Carubv10023897m.g
AT3G11920	Carubv10016154m.g	AT2G03770	Carubv10018398m.g	AT1G69530	Carubv10020849m.g	AT3G09035	Carubv10015712m.g	AT2G38440	Carubv10022509m.g	AT1G65090	Carubv10021879m.g			AT5G10140	Carubv10003343m.g	AT3G50570	Carubv10019232m.g			AT5G14740	Carubv10001757m.g	AT2G43870	Carubv10024765m.g
AT3G12190	Carubv10015364m.g	AT2G04750	Carubv10015611m.g	AT1G69730	Carubv10013039m.g	AT3G09080	Carubv10012895m.g	AT2G38460	Carubv10022983m.g	AT1G65240	Carubv10020224m.g			AT5G10770	Carubv10000848m.g	AT3G51600	Carubv10018257m.g			AT5G17320	Carubv10002574m.g	AT2G44790	Carubv10024107m.g
AT3G12775	Carubv10015091m.g	AT2G04910	Carubv10015550m.g	AT1G69825	Carubv10021969m.g	AT3G10310	Carubv10012886m.g	AT2G39220	Carubv10023072m.g	AT1G65500	Carubv10021224m.g			AT5G14070	Carubv10002222m.g	AT3G51750	Carubv10018583m.g			AT5G17670	Carubv10002429m.g	AT2G45040	Carubv10023542m.g
AT3G14850	Carubv10014063m.g	AT2G05520	Carubv10014994m.g	AT1G70130	Carubv10022069m.g	AT3G11180	Carubv10016426m.g	AT2G40080	Carubv10024354m.g	AT1G65900	Carubv10020361m.g			AT5G14180	Carubv10003330m.g	AT3G54400	Carubv10017317m.g			AT5G22730	Carubv10003234m.g	AT2G45135	Carubv10014947m.g
AT3G17152	Carubv10016410m.g	AT2G10440	Carubv10019419m.g	AT1G70170	Carubv10020468m.g	AT3G11440	Carubv10013393m.g	AT2G41830	Carubv10022560m.g	AT1G66170	Carubv10020044m.g			AT5G18270	Carubv10001373m.g	AT3G57780	Carubv10016776m.g			AT5G23380	Carubv10001251m.g	AT2G45830	Carubv10025566m.g
AT3G17230	Carubv10002788m.g	AT2G13350	Carubv10016294m.g	AT1G70940	Carubv10019932m.g	AT3G11520	Carubv10013824m.g	AT2G42340	Carubv10025328m.g	AT1G66430	Carubv10020459m.g			AT5G36100	Carubv10007675m.g	AT3G58850	Carubv10019589m.g			AT5G25250	Carubv10000871m.g	AT2G47670	Carubv10024078m.g
AT3G17480	Carubv10011211m.g	AT2G13542	Carubv10015566m.g	AT1G71050	Carubv10021096m.g	AT3G12870	Carubv10015969m.g	AT2G42530	Carubv10024283m.g	AT1G67035	Carubv10020921m.g			AT5G37540	Carubv10004834m.g	AT3G58940	Carubv10016812m.g			AT5G25415	Carubv10002798m.g	AT3G01070	Carubv10014771m.g
AT3G18550	Carubv10013748m.g	AT2G15320	Carubv10016003m.g	AT1G71150	Carubv10020718m.g	AT3G12880	Carubv10016372m.g	AT2G43670	Carubv10024804m.g	AT1G67340	Carubv10020405m.g			AT5G39520	Carubv10006911m.g	AT3G60140	Carubv10016921m.g			AT5G27000	Carubv10000139m.g	AT3G01323	Carubv10015345m.g
AT3G18560	Carubv10014697m.g	AT2G15325	Carubv10015174m.g	AT1G71370	Carubv10016908m.g	AT3G13175	Carubv10014977m.g	AT2G44190	Carubv10023133m.g	AT1G67540	Carubv10021801m.g			AT5G45800	Carubv10026038m.g	AT3G63160	Carubv10018356m.g			AT5G27238	Carubv10015175m.g	AT3G01329	Carubv10015343m.g
AT3G19160	Carubv10016248m.g	AT2G15780	Carubv10014478m.g	AT1G71692	Carubv10020947m.g	AT3G13275	Carubv10015044m.g	AT2G44450	Carubv10023032m.g	AT1G67710	Carubv10020133m.g			AT5G67310	Carubv10000718m.g	AT4G04630	Carubv10002087m.g			AT5G36770	Carubv10007215m.g	AT3G04300	Carubv10015836m.g
AT3G19595	Carubv10015944m.g	AT2G15910	Carubv10015605m.g	AT1G71695	Carubv10020541m.g	AT3G14205	Carubv10015859m.g	AT2G44470	Carubv10021313m.g	AT1G67810	Carubv10021937m.g			ATMG01130	Carubv10003734m.g	AT4G08950	Carubv10001324m.g			AT5G37600	Carubv10005130m.g	AT3G05936	Carubv10002163m.g
AT3G19890	Carubv10016227m.g	AT2G16210	Carubv10015496m.g	AT1G72230	Carubv10021025m.g	AT3G14240	Carubv10015070m.g	AT2G45050	Carubv10023643m.g	AT1G67920	Carubv10021260m.g					AT4G09990	Carubv10001630m.g			AT5G38440	Carubv10006923m.g	AT3G06890	Carubv10014923m.g
AT3G21450	Carubv10015486m.g	AT2G16450	Carubv10015590m.g	AT1G72760	Carubv10021790m.g	AT3G15550	Carubv10015934m.g	AT2G46300	Carubv10024952m.g	AT1G68120	Carubv10022023m.g					AT4G12970	Carubv10005936m.g			AT5G39300	Carubv10006902m.g	AT3G08900	Carubv10015472m.g
AT3G22500	Carubv10015620m.g	AT2G16760	Carubv10014157m.g	AT1G72900	Carubv10023432m.g	AT3G15570	Carubv10013684m.g	AT2G46420	Carubv10023472m.g	AT1G68190	Carubv10020538m.g					AT4G12980	Carubv10005017m.g			AT5G47980	Carubv10011105m.g	AT3G11740	Carubv10016206m.g
AT3G23060	Carubv10016464m.g	AT2G16900	Carubv10013955m.g	AT1G72970	Carubv10020023m.g	AT3G15690	Carubv10014188m.g	AT2G46690	Carubv10024336m.g	AT1G68480	Carubv10021883m.g					AT4G13195	Carubv10006079m.g			AT5G56810	Carubv10007814m.g	AT3G12110	Carubv10013962m.g
AT3G23950	Carubv10002858m.g	AT2G17305	Carubv10015759m.g	AT1G73550	Carubv10021822m.g	AT3G16300	Carubv10015319m.g	AT2G47260	Carubv10023565m.g	AT1G68780	Carubv10020318m.g					AT4G13210	Carubv10006630m.g			AT5G61730	Carubv10025828m.g	AT3G12320	Carubv10016278m.g
AT3G24130	Carubv10021607m.g	AT2G18470	Carubv10013218m.g	AT1G73560	Carubv10021367m.g	AT3G16950	Carubv10016414m.g	AT3G01516	Carubv10015061m.g	AT1G68795	Carubv10021664m.g					AT4G15620	Carubv10006465m.g			AT5G63380	Carubv10026169m.g	AT3G12880	Carubv10016372m.g
AT3G24280	Carubv10015660m.g	AT2G19330	Carubv10015514m.g	AT1G73610	Carubv10022025m.g	AT3G17840	Carubv10015974m.g	AT3G02630	Carubv10001122m.g	AT1G69860	Carubv10022251m.g					AT4G15630	Carubv10005811m.g			AT5G63760	Carubv10026182m.g	AT3G14205	Carubv10015859m.g
AT3G24510	Carubv10016099m.g	AT2G19360	Carubv10016017m.g	AT1G74010	Carubv10022158m.g	AT3G19050	Carubv10012792m.g	AT3G03080	Carubv10016301m.g	AT1G69910	Carubv10019905m.g					AT4G16980	Carubv10006767m.g			AT5G64080	Carubv10002098m.g	AT3G16900	Carubv10015111m.g
AT3G25280	Carubv10022376m.g	AT2G19770	Carubv10016013m.g	AT1G74020	Carubv10021942m.g	AT3G20015	Carubv10013606m.g	AT3G03230	Carubv10015828m.g	AT1G70210	Carubv10020608m.g					AT4G17490	Carubv10005314m.g					AT3G17609	Carubv10016493m.g
AT3G26940	Carubv10018973m.g	AT2G19802	Carubv10018549m.g	AT1G74770	Carubv10021919m.g	AT3G20150	Carubv10012852m.g	AT3G03470	Carubv10015095m.g	AT1G70690	Carubv10020594m.g					AT4G17810	Carubv10006881m.g					AT3G18470	Carubv10016079m.g
AT3G27425	Carubv10018472m.g	AT2G19970	Carubv10015975m.g	AT1G74870	Carubv10020696m.g	AT3G20260	Carubv10013756m.g	AT3G03680	Carubv10012883m.g	AT1G70820	Carubv10021412m.g					AT4G18650	Carubv10006552m.g					AT3G18710	Carubv10016015m.g
AT3G27440	Carubv10017182m.g	AT2G19990	Carubv10015837m.g	AT1G74990	Carubv10022226m.g	AT3G20750	Carubv10016445m.g	AT3G04520	Carubv10014068m.g	AT1G71160	Carubv10021968m.g					AT4G20820	Carubv10004576m.g					AT3G19710	Carubv10016165m.g
AT3G27999	Carubv10002809m.g	AT2G20170	Carubv10016162m.g	AT1G75450	Carubv10020114m.g	AT3G21620	Carubv10015172m.g	AT3G06030	Carubv10013171m.g	AT1G72600	Carubv10021124m.g					AT4G20860	Carubv10007418m.g					AT3G20030	Carubv10013926m.g
AT3G29830	Carubv10019051m.g	AT2G20880	Carubv10014129m.g	AT1G75540	Carubv10020651m.g	AT3G23360	Carubv10015964m.g	AT3G06840	Carubv10014616m.g	AT1G73140	Carubv10020376m.g					AT4G21850	Carubv10007430m.g					AT3G20450	Carubv10014885m.g
AT3G43850	Carubv10017775m.g	AT2G21130	Carubv10025110m.g	AT1G75580	Carubv10021184m.g	AT3G23670	Carubv10012821m.g	AT3G07690	Carubv10016050m.g	AT1G73220	Carubv10021403m.g					AT4G22235	Carubv10007818m.g					AT3G21620	Carubv10015172m.g
AT3G43990	Carubv10018565m.g	AT2G21725	Carubv10024796m.g	AT1G75620	Carubv10021300m.g	AT3G24600	Carubv10014254m.g	AT3G07960	Carubv10015584m.g	AT1G74460	Carubv10020505m.g					AT4G23680	Carubv10005955m.g					AT3G22880	Carubv10014101m.g
AT3G44810	Carubv10018374m.g	AT2G21920	Carubv10002967m.g	AT1G75900	Carubv10020529m.g	AT3G25030	Carubv10014448m.g	AT3G08040	Carubv10015261m.g	AT1G74890	Carubv10020975m.g					AT4G25140	Carubv10007289m.g					AT3G23360	Carubv10015964m.g
AT3G45200	Carubv10017740m.g	AT2G22040	Carubv10024674m.g	AT1G76080	Carubv10020711m.g	AT3G25110	Carubv10014026m.g	AT3G09430	Carubv10014592m.g	AT1G74960	Carubv10008814m.g					AT4G25980	Carubv10006269m.g					AT3G24280	Carubv10015660m.g
AT3G46840	Carubv10018532m.g	AT2G22145	Carubv10024480m.g	AT1G76090	Carubv10021293m.g	AT3G26744	Carubv10017099m.g	AT3G09730	Carubv10013856m.g	AT1G75050	Carubv10021579m.g					AT4G26740	Carubv10007431m.g					AT3G25750	Carubv10018951m.g
AT3G48950	Carubv10018803m.g	AT2G22420	Carubv10005220m.g	AT1G76560	Carubv10021134m.g	AT3G26790	Carubv10019353m.g	AT3G09910	Carubv10014655m.g	AT1G75090	Carubv10022002m.g					AT4G27160	Carubv10006299m.g					AT3G26300	Carubv10018577m.g
AT3G50610	Carubv10018955m.g	AT2G22470	Carubv10024297m.g	AT1G76800	Carubv10020980m.g	AT3G27730	Carubv10019550m.g	AT3G10200	Carubv10013296m.g	AT1G75120	Carubv10020421m.g					AT4G27170	Carubv10028644m.g					AT3G27200	Carubv10018126m.g
AT3G50720	Carubv10018652m.g	AT2G22730	Carubv10025591m.g	AT1G77380	Carubv10021374m.g	AT3G27785	Carubv10018693m.g	AT3G10260	Carubv10014488m.g	AT1G75240	Carubv10020705m.g					AT4G27520	Carubv10005067m.g					AT3G42473	Carubv10007042m.g
AT3G55630	Carubv10017110m.g	AT2G23000	Carubv10024896m.g	AT1G77510	Carubv10020120m.g	AT3G28150	Carubv10007171m.g	AT3G10580	Carubv10015085m.g	AT1G75250	Carubv10006084m.g					AT4G27830	Carubv10007006m.g					AT3G42725	Carubv10019515m.g
AT3G59480	Carubv10018769m.g	AT2G23300	Carubv10022687m.g	AT1G77932	Carubv10021422m.g	AT3G29770	Carubv10017408m.g	AT3G12060	Carubv10015627m.g	AT1G75640	Carubv10019690m.g					AT4G28520	Carubv10006612m.g					AT3G45248	Carubv10019119m.g
AT3G60140	Carubv10016921m.g	AT2G23440	Carubv10025016m.g	AT1G77990	Carubv10019923m.g	AT3G43210	Carubv10016650m.g	AT3G12110	Carubv10013962m.g	AT1G76390	Carubv10019814m.g					AT4G28650	Carubv10007258m.g					AT3G45610	Carubv10017925m.g
AT3G61172	Carubv10019543m.g	AT2G24050	Carubv10022680m.g	AT1G78110	Carubv10020441m.g	AT3G44050	Carubv10016585m.g	AT3G12580	Carubv10013177m.g	AT1G76470	Carubv10020605m.g					AT4G29190	Carubv10007208m.g					AT3G47540	Carubv10018014m.g
AT3G61177	Carubv10011437m.g	AT2G24250	Carubv10023469m.g	AT1G78160	Carubv10022107m.g	AT3G44300	Carubv10005182m.g	AT3G13680	Carubv10009394m.g	AT1G76520	Carubv10020672m.g					AT4G29760	Carubv10023956m.g					AT3G48209	Carubv10018711m.g
AT3G61250	Carubv10018382m.g	AT2G24650	Carubv10025688m.g	AT1G78170	Carubv10020942m.g	AT3G44460	Carubv10019243m.g	AT3G14415	Carubv10014001m.g	AT1G76790	Carubv10022155m.g					AT4G30650	Carubv10006168m.g					AT3G48300	Carubv10019090m.g
AT3G61510	Carubv10018840m.g	AT2G24840	Carubv10024914m.g	AT1G78360	Carubv10021393m.g	AT3G44830	Carubv10019048m.g	AT3G16850	Carubv10013686m.g	AT1G77100	Carubv10021650m.g					AT4G31000	Carubv10004503m.g					AT3G48580	Carubv10018461m.g
AT3G62660	Carubv10017523m.g	AT2G25120	Carubv10025370m.g	AT1G78460	Carubv10020887m.g	AT3G45600	Carubv10017776m.g	AT3G16857	Carubv10013107m.g	AT1G77280	Carubv10019956m.g					AT4G33110	Carubv10005132m.g					AT3G50020	Carubv10019239m.g
AT3G62710	Carubv10018993m.g	AT2G25295	Carubv10024789m.g	AT1G78780	Carubv10020845m.g	AT3G45610	Carubv10017925m.g	AT3G17800	Carubv10013829m.g	AT1G77330	Carubv10020698m.g					AT4G34530	Carubv10005062m.g					AT3G50620	Carubv10017785m.g
AT3G66656	Carubv10014761m.g	AT2G26135	Carubv10025598m.g	AT1G78820	Carubv10020275m.g	AT3G46890	Carubv10018034m.g	AT3G18950	Carubv10013587m.g	AT1G78260	Carubv10020748m.g					AT4G36040	Carubv10005918m.g					AT3G50990	Carubv10019275m.g
AT4G00400	Carubv10000780m.g	AT2G26320	Carubv10024652m.g	AT1G79370	Carubv10021979m.g	AT3G48580	Carubv10018461m.g	AT3G19130	Carubv10013726m.g	AT1G78510	Carubv10020391m.g					AT4G38580	Carubv10005941m.g					AT3G52840	Carubv10016770m.g
AT4G02300	Carubv10002644m.g	AT2G26865	Carubv10025641m.g	AT1G79760	Carubv10020719m.g	AT3G49750	Carubv10017786m.g	AT3G19260	Carubv10010874m.g	AT1G78580	Carubv10019735m.g					AT5G01300	Carubv10002813m.g					AT3G54030	Carubv10017094m.g
AT4G11510	Carubv10002869m.g	AT2G26870	Carubv10022952m.g	AT1G80110	Carubv10020797m.g	AT3G49810	Carubv10018474m.g	AT3G19320	Carubv10013659m.g	AT1G78860	Carubv10022385m.g					AT5G01670	Carubv10003758m.g					AT3G56270	Carubv10017238m.g
AT4G11930	Carubv10000773m.g	AT2G28230	Carubv10024884m.g	AT1G80330	Carubv10021997m.g	AT3G50070	Carubv10017462m.g	AT3G19540	Carubv10013565m.g	AT1G78990	Carubv10022178m.g					AT5G01750	Carubv10001936m.g					AT3G56290	Carubv10018107m.g
AT4G13080	Carubv10006944m.g	AT2G28720	Carubv10014937m.g	AT1G80740	Carubv10019805m.g	AT3G50750	Carubv10017793m.g	AT3G19820	Carubv10013364m.g	AT1G79420	Carubv10020363m.g					AT5G02020	Carubv10002196m.g					AT3G56320	Carubv10018924m.g
AT4G15040	Carubv10006393m.g	AT2G29350	Carubv10023815m.g	AT2G01240	Carubv10018437m.g	AT3G51230	Carubv10017873m.g	AT3G20810	Carubv10013714m.g	AT1G79580	Carubv10020504m.g					AT5G05020	Carubv10011696m.g					AT3G57860	Carubv10017901m.g
AT4G15053	Carubv10004968m.g	AT2G29370	Carubv10023850m.g	AT2G01430	Carubv10017961m.g	AT3G51280	Carubv10017305m.g	AT3G21100	Carubv10003939m.g	AT1G80090	Carubv10021840m.g					AT5G07010	Carubv10003509m.g					AT3G58270	Carubv10018403m.g
AT4G15550	Carubv10007692m.g	AT2G29450	Carubv10024003m.g	AT2G01520	Carubv10018184m.g	AT3G51470	Carubv10019042m.g	AT3G23890	Carubv10012826m.g	AT1G80280	Carubv10019931m.g					AT5G07190	Carubv10002963m.g					AT3G58990	Carubv10019269m.g
AT4G15733	Carubv10006140m.g	AT2G29670	Carubv10022929m.g	AT2G01810	Carubv10019360m.g	AT3G51740	Carubv10018391m.g	AT3G25570	Carubv10017502m.g	AT1G80640	Carubv10020332m.g					AT5G08030	Carubv10003590m.g					AT3G60300	Carubv10017850m.g
AT4G15735	Carubv10006434m.g	AT2G30740	Carubv10023553m.g	AT2G02010	Carubv10017075m.g	AT3G51930	Carubv10017337m.g	AT3G25870	Carubv10018148m.g	AT2G01610	Carubv10019019m.g					AT5G08330	Carubv10001850m.g					AT3G60700	Carubv10007246m.g
AT4G15755	Carubv10006329m.g	AT2G31540	Carubv10025645m.g	AT2G02140	Carubv10019106m.g	AT3G52110	Carubv10017489m.g	AT3G27330	Carubv10016661m.g	AT2G01770	Carubv10019618m.g					AT5G09640	Carubv10003665m.g					AT3G61090	Carubv10010308m.g
AT4G16810	Carubv10006259m.g	AT2G32200	Carubv10024449m.g	AT2G02660	Carubv10015851m.g	AT3G52770	Carubv10018310m.g	AT3G28580	Carubv10019198m.g	AT2G01905	Carubv10019016m.g					AT5G10120	Carubv10000964m.g					AT3G61230	Carubv10018418m.g
AT4G18190	Carubv10006502m.g	AT2G32210	Carubv10024366m.g	AT2G03290	Carubv10018783m.g	AT3G52910	Carubv10017366m.g	AT3G28860	Carubv10016588m.g	AT2G02060	Carubv10017538m.g					AT5G10130	Carubv10002136m.g					AT3G61500	Carubv10002827m.g
AT4G18870	Carubv10007111m.g	AT2G33380	Carubv10023959m.g	AT2G03955	Carubv10019126m.g	AT3G53380	Carubv10019339m.g	AT3G32330	Carubv10024498m.g	AT2G02070	Carubv10016861m.g					AT5G12020	Carubv10002171m.g					AT3G61640	Carubv10018343m.g
AT4G19370	Carubv10005707m.g	AT2G34180	Carubv10024973m.g	AT2G04045	Carubv10019289m.g	AT3G54030	Carubv10017094m.g	AT3G44735	Carubv10002396m.g	AT2G02480	Carubv10016591m.g					AT5G16010	Carubv10001715m.g					AT4G01140	Carubv10001521m.g
AT4G20800	Carubv10006337m.g	AT2G34460	Carubv10025554m.g	AT2G04100	Carubv10013560m.g	AT3G54320	Carubv10018845m.g	AT3G45245	Carubv10018584m.g	AT2G02540	Carubv10017657m.g					AT5G16030	Carubv10001411m.g					AT4G01160	Carubv10003087m.g
AT4G22060	Carubv10007252m.g	AT2G34770	Carubv10023963m.g	AT2G05970	Carubv10016144m.g	AT3G54770	Carubv10017996m.g	AT3G46650	Carubv10017284m.g	AT2G02850	Carubv10018193m.g					AT5G17810	Carubv10003719m.g					AT4G01500	Carubv10001406m.g
AT4G23090	Carubv10002507m.g	AT2G34890	Carubv10025550m.g	AT2G12465	Carubv10016417m.g	AT3G55660	Carubv10016923m.g	AT3G46990	Carubv10018902m.g	AT2G06255	Carubv10014965m.g					AT5G18840	Carubv10000842m.g					AT4G02830	Carubv10003372m.g
AT4G23520	Carubv10006494m.g	AT2G35580	Carubv10023384m.g	AT2G12480	Carubv10015394m.g	AT3G55680	Carubv10002767m.g	AT3G47560	Carubv10017865m.g	AT2G13820	Carubv10014766m.g					AT5G19340	Carubv10003064m.g					AT4G03965	Carubv10001978m.g
AT4G23900	Carubv10005628m.g	AT2G36710	Carubv10025460m.g	AT2G13295	Carubv10015097m.g	AT3G56320	Carubv10018924m.g	AT3G47960	Carubv10016825m.g	AT2G14378	Carubv10028408m.g					AT5G22540	Carubv10000882m.g					AT4G05120	Carubv10001055m.g
AT4G24650	Carubv10007003m.g	AT2G36800	Carubv10024756m.g	AT2G14247	Carubv10015020m.g	AT3G57780	Carubv10016776m.g	AT3G48190	Carubv10016554m.g	AT2G14520	Carubv10013774m.g					AT5G24920	Carubv10002244m.g					AT4G08530	Carubv10002421m.g
AT4G25040	Carubv10006640m.g	AT2G36870	Carubv10023595m.g	AT2G14365	Carubv10024541m.g	AT3G58650	Carubv10016693m.g	AT3G48240	Carubv10018110m.g	AT2G15050	Carubv10014870m.g					AT5G25310	Carubv10000808m.g					AT4G09090	Carubv10024539m.g
AT4G25530	Carubv10007084m.g	AT2G37130	Carubv10023623m.g	AT2G14960	Carubv10015580m.g	AT3G59850	Carubv10017416m.g	AT3G48900	Carubv10016884m.g	AT2G15610	Carubv10015830m.g					AT5G26220	Carubv10001928m.g					AT4G09460	Carubv10001860m.g
AT4G26140	Carubv10007108m.g	AT2G37470	Carubv10018224m.g	AT2G15010	Carubv10005983m.g	AT3G60000	Carubv10019601m.g	AT3G48980	Carubv10016976m.g	AT2G16580	Carubv10015162m.g					AT5G27350	Carubv10000857m.g					AT4G10640	Carubv10002487m.g
AT4G26390	Carubv10007746m.g	AT2G37670	Carubv10022596m.g	AT2G15660	Carubv10015395m.g	AT3G60840	Carubv10016774m.g	AT3G50060	Carubv10019440m.g	AT2G16595	Carubv10014348m.g					AT5G36910	Carubv10005712m.g					AT4G11550	Carubv10000421m.g
AT4G27890	Carubv10007095m.g	AT2G38490	Carubv10023265m.g	AT2G16225	Carubv10015706m.g	AT3G61150	Carubv10016704m.g	AT3G50270	Carubv10017241m.g	AT2G16750	Carubv10013464m.g					AT5G38200	Carubv10017274m.g					AT4G12870	Carubv10006370m.g
AT4G28040	Carubv10007857m.g	AT2G38500	Carubv10023522m.g	AT2G16980	Carubv10013741m.g	AT3G61660	Carubv10019604m.g	AT3G50530	Carubv10016874m.g	AT2G16760	Carubv10014157m.g					AT5G40420	Carubv10007329m.g					AT4G12900	Carubv10005793m.g
AT4G28700	Carubv10007502m.g	AT2G38640	Carubv10024098m.g	AT2G17090	Carubv10016396m.g	AT3G61680	Carubv10018605m.g	AT3G51290	Carubv10016827m.g	AT2G16850	Carubv10014353m.g					AT5G41460	Carubv10004586m.g					AT4G13510	Carubv10006416m.g
AT4G29033	Carubv10006664m.g	AT2G38820	Carubv10023669m.g	AT2G17500	Carubv10016022m.g	AT3G62110	Carubv10017170m.g	AT3G51720	Carubv10017293m.g	AT2G17450	Carubv10014735m.g					AT5G44120	Carubv10012738m.g					AT4G13840	Carubv10004904m.g
AT4G29285	Carubv10007125m.g	AT2G38860	Carubv10023274m.g	AT2G18420	Carubv10015471m.g	AT3G63430	Carubv10018814m.g	AT3G51895	Carubv10016772m.g	AT2G19070	Carubv10015907m.g					AT5G44360	Carubv10027532m.g					AT4G13968	Carubv10006616m.g
AT4G29370	Carubv10007028m.g	AT2G38995	Carubv10025587m.g	AT2G18480	Carubv10013492m.g	AT4G00370	Carubv10000819m.g	AT3G53850	Carubv10018177m.g	AT2G19360	Carubv10015743m.g					AT5G44680	Carubv10026580m.g					AT4G15120	Carubv10007700m.g
AT4G29700	Carubv10004780m.g	AT2G40370	Carubv10022891m.g	AT2G18490	Carubv10015674m.g	AT4G00460	Carubv10003327m.g	AT3G54420	Carubv10017824m.g	AT2G19820	Carubv10015927m.g					AT5G45580	Carubv10027834m.g					AT4G15210	Carubv10005077m.g
AT4G30064	Carubv10006804m.g	AT2G40580	Carubv10025427m.g	AT2G18880	Carubv10015589m.g	AT4G00700	Carubv10000130m.g	AT3G54430	Carubv10018097m.g	AT2G19900	Carubv10015889m.g					AT5G46130	Carubv10027569m.g					AT4G15417	Carubv10007185m.g
AT4G30380	Carubv10006278m.g	AT2G40815	Carubv10025177m.g	AT2G19130	Carubv10012983m.g	AT4G01730	Carubv10000764m.g	AT3G54710	Carubv10017077m.g	AT2G19910	Carubv10012890m.g					AT5G46690	Carubv10026748m.g					AT4G15755	Carubv10006329m.g
AT4G32105	Carubv10006650m.g	AT2G40995	Carubv10019112m.g	AT2G19150	Carubv10021951m.g	AT4G02830	Carubv10003372m.g	AT3G54940	Carubv10019394m.g	AT2G20320	Carubv10015410m.g					AT5G48485	Carubv10027430m.g					AT4G16146	Carubv10006097m.g
AT4G32370	Carubv10007828m.g	AT2G41240	Carubv10023940m.g	AT2G19500	Carubv10013466m.g	AT4G03010	Carubv10003741m.g	AT3G55240	Carubv10018311m.g	AT2G20562	Carubv10015034m.g					AT5G48490	Carubv10015587m.g					AT4G17030	Carubv10005585m.g
AT4G33840	Carubv10006745m.g	AT2G41420	Carubv10018306m.g	AT2G19610	Carubv10018406m.g	AT4G03100	Carubv10000881m.g	AT3G55700	Carubv10017158m.g	AT2G20750	Carubv10014380m.g					AT5G48690	Carubv10027039m.g					AT4G17160	Carubv10006821m.g
AT4G34580	Carubv10007697m.g	AT2G41480	Carubv10023605m.g	AT2G20463	Carubv10015902m.g	AT4G03110	Carubv10000954m.g	AT3G55850	Carubv10016926m.g	AT2G21130	Carubv10016325m.g					AT5G48850	Carubv10026830m.g					AT4G17215	Carubv10005967m.g
AT4G34780	Carubv10007396m.g	AT2G41640	Carubv10023085m.g	AT2G20465	Carubv10015101m.g	AT4G03965	Carubv10001978m.g	AT3G56640	Carubv10019225m.g	AT2G21420	Carubv10025284m.g					AT5G49190	Carubv10025867m.g					AT4G18870	Carubv10007111m.g
AT4G35725	Carubv10006800m.g	AT2G42460	Carubv10025471m.g	AT2G20470	Carubv10015460m.g	AT4G04460	Carubv10003637m.g	AT3G56920	Carubv10017626m.g	AT2G21650	Carubv10024389m.g					AT5G52860	Carubv10027587m.g					AT4G19460	Carubv10004612m.g
AT4G35733	Carubv10007343m.g	AT2G42470	Carubv10025690m.g	AT2G20595	Carubv10021317m.g	AT4G08290	Carubv10002538m.g	AT3G57540	Carubv10019640m.g	AT2G21820	Carubv10024444m.g					AT5G53910	Carubv10027992m.g					AT4G19840	Carubv10005642m.g
AT4G35985	Carubv10004804m.g	AT2G43840	Carubv10025301m.g	AT2G21235	Carubv10025436m.g	AT4G09060	Carubv10001320m.g	AT3G57830	Carubv10016797m.g	AT2G21850	Carubv10021288m.g					AT5G54165	Carubv10028654m.g					AT4G21080	Carubv10007153m.g
AT4G36590	Carubv10007644m.g	AT2G43900	Carubv10025640m.g	AT2G21840	Carubv10020827m.g	AT4G09160	Carubv10000458m.g	AT3G57880	Carubv10016719m.g	AT2G22000	Carubv10024374m.g					AT5G54660	Carubv10027187m.g					AT4G22060	Carubv10007106m.g
AT4G36820	Carubv10005013m.g	AT2G43910	Carubv10023929m.g	AT2G22850	Carubv10024747m.g	AT4G10490	Carubv10001353m.g	AT3G57990	Carubv10017484m.g	AT2G22030	Carubv10024812m.g					AT5G55370	Carubv10026728m.g					AT4G22105	Carubv10002558m.g
AT4G38700	Carubv10005815m.g	AT2G44130	Carubv10025145m.g	AT2G23990	Carubv10024922m.g	AT4G10630	Carubv10003351m.g	AT3G58100	Carubv10019163m.g	AT2G22660	Carubv10025635m.g					AT5G55620	Carubv10027338m.g					AT4G22430	Carubv10007774m.g
AT4G39330	Carubv10005116m.g	AT2G44750	Carubv10016534m.g	AT2G26290	Carubv10023277m.g	AT4G11070	Carubv10001458m.g	AT3G59845	Carubv10017496m.g	AT2G22840	Carubv10022975m.g					AT5G55730	Carubv10026407m.g					AT4G23380	Carubv10006976m.g
AT4G39753	Carubv10007039m.g	AT2G44790	Carubv10024107m.g	AT2G26975	Carubv10019245m.g	AT4G11080	Carubv10000930m.g	AT3G60040	Carubv10017095m.g	AT2G23410	Carubv10024712m.g					AT5G57260	Carubv10028238m.g					AT4G23390	Carubv10007316m.g
AT4G39917	Carubv10007778m.g	AT2G46650	Carubv10024306m.g	AT2G27000	Carubv10025157m.g	AT4G11140	Carubv10001539m.g	AT3G60070	Carubv10017443m.g	AT2G23510	Carubv10023184m.g					AT5G57560	Carubv10026914m.g					AT4G23670	Carubv10005952m.g
AT4G40010	Carubv10005109m.g	AT2G46940	Carubv10023889m.g	AT2G28340	Carubv10023774m.g	AT4G11300	Carubv10001223m.g	AT3G60120	Carubv10019488m.g	AT2G23760	Carubv10022787m.g					AT5G61440	Carubv10026990m.g					AT4G24275	Carubv10006044m.g
AT5G02180	Carubv10000525m.g	AT2G47040	Carubv10024512m.g	AT2G28680	Carubv10018968m.g	AT4G11330	Carubv10001195m.g	AT3G60680	Carubv10019349m.g	AT2G24140	Carubv10023642m.g					AT5G62350	Carubv10027165m.g					AT4G24510	Carubv10007574m.g
AT5G02600	Carubv10003472m.g	AT2G47460	Carubv10024801m.g	AT2G28690	Carubv10023968m.g	AT4G13370	Carubv10004279m.g	AT3G61070	Carubv10017960m.g	AT2G24600	Carubv10011143m.g					AT5G62400	Carubv10027996m.g					AT4G25433	Carubv10006055m.g
AT5G03760	Carubv10000681m.g	AT2G47480	Carubv10025450m.g	AT2G28880	Carubv10025682m.g	AT4G14330	Carubv10004114m.g	AT3G62310	Carubv10000391m.g	AT2G24700	Carubv10007553m.g					AT5G64260	Carubv10026839m.g					AT4G25830	Carubv10005865m.g
AT5G04047	Carubv10006428m.g	AT2G47710	Carubv10024211m.g	AT2G28900	Carubv10024257m.g	AT4G14695	Carubv10003227m.g	AT4G00360	Carubv10000610m.g	AT2G24800	Carubv10025481m.g					AT5G64530	Carubv10027198m.g					AT4G26470	Carubv10007314m.g
AT5G05260	Carubv10003209m.g	AT2G47730	Carubv10023858m.g	AT2G29420	Carubv10023998m.g	AT4G14770	Carubv10007448m.g	AT4G01070	Carubv10003907m.g	AT2G25260	Carubv10023508m.g					AT5G66580	Carubv10027290m.g					AT4G26810	Carubv10006096m.g
AT5G06380	Carubv10003460m.g	AT2G47770	Carubv10024104m.g	AT2G30690	Carubv10025568m.g	AT4G15140	Carubv10007387m.g	AT4G03080	Carubv10003201m.g	AT2G25270	Carubv10024481m.g					AT5G67480	Carubv10026594m.g					AT4G27810	Carubv10005802m.g
AT5G06500	Carubv10002823m.g	AT2G48010	Carubv10024961m.g	AT2G31050	Carubv10002730m.g	AT4G15830	Carubv10005371m.g	AT4G03420	Carubv10001504m.g	AT2G25735	Carubv10024318m.g											AT4G27890	Carubv10007095m.g
AT5G06870	Carubv10003826m.g	AT3G01270	Carubv10016149m.g	AT2G31250	Carubv10022992m.g	AT4G19160	Carubv10004816m.g	AT4G03610	Carubv10001384m.g	AT2G25940	Carubv10025418m.g	Genes downregulated both in CgxCr and osd1xWT		Genes downregulated only in CgxCr		Genes downregulated only in osd1xWT						AT4G28775	Carubv10007785m.g
AT5G09360	Carubv10000589m.g	AT3G01660	Carubv10014360m.g	AT2G31470	Carubv10002696m.g	AT4G19460	Carubv10004612m.g	AT4G04830	Carubv10002664m.g	AT2G26040	Carubv10024125m.g	Arabidopsis ID	C. rubella ID	Arabidopsis ID	C. rubella ID	Arabidopsis ID	C. rubella ID					AT4G33330	Carubv10004410m.g
AT5G09490	Carubv10003506m.g	AT3G01700	Carubv10015187m.g	AT2G31760	Carubv10025372m.g	AT4G19970	Carubv10004249m.g	AT4G05190	Carubv10000254m.g	AT2G26180	Carubv10025537m.g	AT1G02980	Carubv10010979m.g	AT1G03800	Carubv10011371m.g	AT1G02930	Carubv10010300m.g					AT4G34990	Carubv10005438m.g
AT5G10660	Carubv10003514m.g	AT3G01840	Carubv10013136m.g	AT2G31780	Carubv10002648m.g	AT4G19980	Carubv10006027m.g	AT4G05520	Carubv10000641m.g	AT2G26400	Carubv10015678m.g	AT1G04645	Carubv10006221m.g	AT1G03810	Carubv10010570m.g	AT1G02940	Carubv10012405m.g					AT4G35725	Carubv10006800m.g
AT5G11540	Carubv10000435m.g	AT3G01860	Carubv10014627m.g	AT2G32740	Carubv10025326m.g	AT4G21050	Carubv10006458m.g	AT4G09500	Carubv10000959m.g	AT2G26650	Carubv10025578m.g	AT1G08985	Carubv10002744m.g	AT1G06660	Carubv10012445m.g	AT1G03470	Carubv10009825m.g					AT4G37320	Carubv10004657m.g
AT5G13200	Carubv10001878m.g	AT3G02700	Carubv10020808m.g	AT2G32770	Carubv10022946m.g	AT4G21380	Carubv10003600m.g	AT4G10265	Carubv10010753m.g	AT2G27240	Carubv10024935m.g	AT1G09510	Carubv10011960m.g	AT1G07090	Carubv10010340m.g	AT1G03550	Carubv10012530m.g					AT4G38700	Carubv10005815m.g
AT5G13210	Carubv10015210m.g	AT3G02800	Carubv10014666m.g	AT2G32790	Carubv10025018m.g	AT4G21820	Carubv10004007m.g	AT4G10770	Carubv10003431m.g	AT2G28070	Carubv10022719m.g	AT1G13609	Carubv10011972m.g	AT1G07747	Carubv10007556m.g	AT1G03710	Carubv10011650m.g					AT4G38770	Carubv10004627m.g
AT5G13620	Carubv10003585m.g	AT3G03450	Carubv10015212m.g	AT2G33130	Carubv10025288m.g	AT4G24790	Carubv10004116m.g	AT4G12030	Carubv10003651m.g	AT2G28080	Carubv10023101m.g	AT1G14580	Carubv10009023m.g	AT1G10385	Carubv10012362m.g	AT1G03920	Carubv10008713m.g					AT4G39670	Carubv10005624m.g
AT5G13825	Carubv10003785m.g	AT3G03826	Carubv10006786m.g	AT2G33160	Carubv10024590m.g	AT4G25750	Carubv10004458m.g	AT4G12290	Carubv10000307m.g	AT2G28510	Carubv10023783m.g	AT1G16500	Carubv10010153m.g	AT1G10550	Carubv10009787m.g	AT1G04030	Carubv10011017m.g					AT4G39753	Carubv10007039m.g
AT5G14470	Carubv10002968m.g	AT3G04010	Carubv10013538m.g	AT2G33170	Carubv10022534m.g	AT4G26660	Carubv10004160m.g	AT4G15890	Carubv10003997m.g	AT2G28720	Carubv10014937m.g	AT1G19320	Carubv10012596m.g	AT1G11362	Carubv10007531m.g	AT1G04380	Carubv10012463m.g					AT4G39760	Carubv10007764m.g
AT5G14740	Carubv10001757m.g	AT3G04550	Carubv10015423m.g	AT2G33200	Carubv10018843m.g	AT4G26760	Carubv10004454m.g	AT4G15920	Carubv10006856m.g	AT2G29460	Carubv10023960m.g	AT1G26799	Carubv10011983m.g	AT1G12845	Carubv10012535m.g	AT1G05260	Carubv10009829m.g					AT4G39917	Carubv10007169m.g
AT5G15000	Carubv10002542m.g	AT3G05100	Carubv10001363m.g	AT2G33420	Carubv10025494m.g	AT4G27460	Carubv10005000m.g	AT4G16050	Carubv10004048m.g	AT2G29980	Carubv10023252m.g	AT1G27220	Carubv10012626m.g	AT1G12855	Carubv10011604m.g	AT1G07690	Carubv10010444m.g					AT4G39940	Carubv10006314m.g
AT5G15780	Carubv10001160m.g	AT3G05410	Carubv10014330m.g	AT2G33710	Carubv10025511m.g	AT4G27810	Carubv10005802m.g	AT4G16260	Carubv10005163m.g	AT2G30480	Carubv10024920m.g	AT1G27250	Carubv10002524m.g	AT1G14455	Carubv10011243m.g	AT1G08810	Carubv10009957m.g					AT5G01370	Carubv10001046m.g
AT5G17330	Carubv10000781m.g	AT3G05650	Carubv10012934m.g	AT2G33780	Carubv10025526m.g	AT4G28100	Carubv10005339m.g	AT4G17250	Carubv10007124m.g	AT2G30550	Carubv10022980m.g	AT1G28300	Carubv10010882m.g	AT1G15757	Carubv10006760m.g	AT1G08830	Carubv10010551m.g					AT5G03820	Carubv10002513m.g
AT5G20440	Carubv10024978m.g	AT3G05725	Carubv10016388m.g	AT2G34210	Carubv10024589m.g	AT4G28230	Carubv10004946m.g	AT4G18470	Carubv10006931m.g	AT2G31480	Carubv10024631m.g	AT1G36340	Carubv10011231m.g	AT1G16520	Carubv10009722m.g	AT1G09370	Carubv10010434m.g					AT5G03930	Carubv10003015m.g
AT5G20740	Carubv10001980m.g	AT3G06000	Carubv10015492m.g	AT2G34370	Carubv10023138m.g	AT4G28365	Carubv10007282m.g	AT4G18760	Carubv10004846m.g	AT2G31770	Carubv10022964m.g	AT1G47960	Carubv10010500m.g	AT1G17770	Carubv10011407m.g	AT1G09560	Carubv10010233m.g					AT5G04045	Carubv10003534m.g
AT5G21120	Carubv10000708m.g	AT3G06470	Carubv10015382m.g	AT2G34910	Carubv10025643m.g	AT4G29150	Carubv10007101m.g	AT4G18780	Carubv10004131m.g	AT2G32340	Carubv10025250m.g	AT1G48195	Carubv10011282m.g	AT1G17800	Carubv10011266m.g	AT1G10360	Carubv10010208m.g					AT5G05180	Carubv10000908m.g
AT5G21130	Carubv10003689m.g	AT3G06770	Carubv10013478m.g	AT2G35000	Carubv10023452m.g	AT4G29230	Carubv10004602m.g	AT4G20430	Carubv10004119m.g	AT2G32370	Carubv10022676m.g	AT1G48930	Carubv10012624m.g	AT1G22015	Carubv10011446m.g	AT1G11070	Carubv10008313m.g					AT5G06020	Carubv10024629m.g
AT5G22990	Carubv10002800m.g	AT3G07390	Carubv10014508m.g	AT2G35890	Carubv10025299m.g	AT4G29360	Carubv10007158m.g	AT4G20820	Carubv10004576m.g	AT2G32990	Carubv10022977m.g	AT1G52695	Carubv10011927m.g	AT1G22110	Carubv10011015m.g	AT1G11260	Carubv10008855m.g					AT5G07160	Carubv10003197m.g
AT5G23650	Carubv10003231m.g	AT3G07550	Carubv10015100m.g	AT2G36190	Carubv10022878m.g	AT4G31840	Carubv10005819m.g	AT4G21270	Carubv10006408m.g	AT2G33330	Carubv10023718m.g	AT1G65240	Carubv10020224m.g	AT1G24210	Carubv10010939m.g	AT1G11280	Carubv10010954m.g					AT5G07260	Carubv10003442m.g
AT5G24420	Carubv10001791m.g	AT3G07970	Carubv10015662m.g	AT2G36325	Carubv10023515m.g	AT4G32000	Carubv10004912m.g	AT4G21320	Carubv10005424m.g	AT2G33560	Carubv10023371m.g	AT1G75250	Carubv10006084m.g	AT1G30810	Carubv10008288m.g	AT1G11580	Carubv10003619m.g					AT5G07880	Carubv10002435m.g
AT5G25410	Carubv10022239m.g	AT3G08640	Carubv10014145m.g	AT2G37370	Carubv10025396m.g	AT4G32490	Carubv10007790m.g	AT4G21534	Carubv10004640m.g	AT2G33793	Carubv10019290m.g	AT2G03190	Carubv10018127m.g	AT1G32440	Carubv10012411m.g	AT1G11590	Carubv10008964m.g					AT5G08141	Carubv10003688m.g
AT5G25950	Carubv10008052m.g	AT3G09010	Carubv10013905m.g	AT2G37640	Carubv10023867m.g	AT4G33600	Carubv10007799m.g	AT4G22110	Carubv10005213m.g	AT2G34315	Carubv10024337m.g	AT2G04750	Carubv10015611m.g	AT1G32540	Carubv10010527m.g	AT1G12240	Carubv10008995m.g					AT5G10220	Carubv10001483m.g
AT5G26630	Carubv10001920m.g	AT3G09940	Carubv10013717m.g	AT2G38152	Carubv10024805m.g	AT4G34950	Carubv10004777m.g	AT4G22270	Carubv10004790m.g	AT2G34340	Carubv10024774m.g	AT2G12475	Carubv10015235m.g	AT1G34260	Carubv10008090m.g	AT1G12520	Carubv10011816m.g					AT5G10230	Carubv10001496m.g
AT5G26650	Carubv10001166m.g	AT3G11430	Carubv10015640m.g	AT2G38510	Carubv10024555m.g	AT4G35620	Carubv10004843m.g	AT4G22770	Carubv10005226m.g	AT2G34510	Carubv10023341m.g	AT2G15610	Carubv10015830m.g	AT1G35350	Carubv10010925m.g	AT1G12730	Carubv10009259m.g					AT5G11220	Carubv10002669m.g
AT5G27238	Carubv10015831m.g	AT3G11740	Carubv10016206m.g	AT2G38530	Carubv10014941m.g	AT4G35730	Carubv10004646m.g	AT4G23010	Carubv10005164m.g	AT2G34670	Carubv10025625m.g	AT2G15740	Carubv10015875m.g	AT1G35440	Carubv10011607m.g	AT1G13080	Carubv10008923m.g					AT5G12420	Carubv10000814m.g
AT5G27880	Carubv10002897m.g	AT3G12110	Carubv10024948m.g	AT2G38540	Carubv10024340m.g	AT4G36010	Carubv10005355m.g	AT4G23800	Carubv10007590m.g	AT2G34710	Carubv10022629m.g	AT2G17750	Carubv10012314m.g	AT1G47786	Carubv10012081m.g	AT1G13605	Carubv10011982m.g					AT5G12460	Carubv10002857m.g
AT5G27960	Carubv10001114m.g	AT3G13400	Carubv10016186m.g	AT2G38600	Carubv10025510m.g	AT4G36850	Carubv10004998m.g	AT4G23950	Carubv10006527m.g	AT2G34890	Carubv10025550m.g	AT2G20170	Carubv10015776m.g	AT1G51370	Carubv10026398m.g	AT1G13755	Carubv10016424m.g					AT5G13600	Carubv10002526m.g
AT5G33340	Carubv10006851m.g	AT3G13620	Carubv10013597m.g	AT2G39240	Carubv10022885m.g	AT4G38000	Carubv10007315m.g	AT4G24080	Carubv10007534m.g	AT2G34960	Carubv10024707m.g	AT2G22040	Carubv10024674m.g	AT1G51420	Carubv10009241m.g	AT1G14520	Carubv10009817m.g					AT5G17090	Carubv10001832m.g
AT5G37560	Carubv10007454m.g	AT3G14310	Carubv10013226m.g	AT2G39330	Carubv10012110m.g	AT5G01340	Carubv10001516m.g	AT4G25300	Carubv10005502m.g	AT2G35130	Carubv10015123m.g	AT2G24950	Carubv10003408m.g	AT1G53840	Carubv10008670m.g	AT1G16410	Carubv10010983m.g					AT5G17470	Carubv10003528m.g
AT5G38450	Carubv10006940m.g	AT3G15650	Carubv10011403m.g	AT2G39410	Carubv10023666m.g	AT5G01370	Carubv10001046m.g	AT4G25980	Carubv10006269m.g	AT2G35950	Carubv10023835m.g	AT2G32340	Carubv10025250m.g	AT1G54445	Carubv10022380m.g	AT1G16960	Carubv10010695m.g					AT5G18470	Carubv10002625m.g
AT5G39030	Carubv10006386m.g	AT3G16240	Carubv10014472m.g	AT2G39435	Carubv10023163m.g	AT5G01910	Carubv10012722m.g	AT4G25990	Carubv10004999m.g	AT2G36640	Carubv10023207m.g	AT2G32370	Carubv10022676m.g	AT1G55600	Carubv10011619m.g	AT1G16980	Carubv10012173m.g					AT5G19315	Carubv10003336m.g
AT5G39050	Carubv10004762m.g	AT3G16470	Carubv10013701m.g	AT2G39470	Carubv10024070m.g	AT5G02100	Carubv10000934m.g	AT4G26790	Carubv10005151m.g	AT2G36870	Carubv10023595m.g	AT2G34123	Carubv10024676m.g	AT1G55650	Carubv10006957m.g	AT1G17020	Carubv10009827m.g					AT5G19650	Carubv10001873m.g
AT5G39300	Carubv10006902m.g	AT3G16530	Carubv10016113m.g	AT2G39590	Carubv10024621m.g	AT5G02370	Carubv10003495m.g	AT4G27320	Carubv10005532m.g	AT2G36890	Carubv10023744m.g	AT2G44250	Carubv10025627m.g	AT1G55970	Carubv10012304m.g	AT1G17190	Carubv10010264m.g					AT5G19700	Carubv10003286m.g
AT5G39700	Carubv10006284m.g	AT3G16740	Carubv10002576m.g	AT2G39710	Carubv10019316m.g	AT5G03170	Carubv10002835m.g	AT4G27430	Carubv10004040m.g	AT2G36950	Carubv10023199m.g	AT3G16895	Carubv10015077m.g	AT1G56040	Carubv10012126m.g	AT1G18520	Carubv10011030m.g					AT5G20710	Carubv10003630m.g
AT5G40680	Carubv10007789m.g	AT3G16895	Carubv10015077m.g	AT2G39730	Carubv10023127m.g	AT5G03870	Carubv10001143m.g	AT4G27900	Carubv10005404m.g	AT2G37025	Carubv10024894m.g	AT3G20750	Carubv10016445m.g	AT1G56100	Carubv10003862m.g	AT1G18590	Carubv10012097m.g					AT5G22270	Carubv10002769m.g
AT5G40730	Carubv10007216m.g	AT3G16970	Carubv10016178m.g	AT2G40180	Carubv10023372m.g	AT5G04885	Carubv10000396m.g	AT4G27910	Carubv10004051m.g	AT2G37100	Carubv10023770m.g	AT3G29152	Carubv10018479m.g	AT1G56340	Carubv10021408m.g	AT1G19350	Carubv10009520m.g					AT5G22580	Carubv10002301m.g
AT5G40900	Carubv10006582m.g	AT3G17080	Carubv10015294m.g	AT2G40320	Carubv10023279m.g	AT5G05180	Carubv10000908m.g	AT4G28190	Carubv10005638m.g	AT2G37440	Carubv10023097m.g	AT3G43505	Carubv10019348m.g	AT1G57590	Carubv10020343m.g	AT1G19450	Carubv10012080m.g					AT5G22980	Carubv10003627m.g
AT5G41720	Carubv10006282m.g	AT3G17600	Carubv10016092m.g	AT2G40880	Carubv10024323m.g	AT5G06150	Carubv10000856m.g	AT4G30200	Carubv10004248m.g	AT2G37530	Carubv10025702m.g	AT3G45252	Carubv10019320m.g	AT1G59790	Carubv10012750m.g	AT1G19460	Carubv10011352m.g					AT5G23010	Carubv10003425m.g
AT5G42640	Carubv10025077m.g	AT3G18280	Carubv10015906m.g	AT2G41100	Carubv10023991m.g	AT5G07260	Carubv10003442m.g	AT4G30520	Carubv10004330m.g	AT2G37760	Carubv10023681m.g	AT3G48280	Carubv10018908m.g	AT1G59950	Carubv10020002m.g	AT1G20730	Carubv10012084m.g					AT5G23020	Carubv10003002m.g
AT5G44973	Carubv10010829m.g	AT3G18360	Carubv10016148m.g	AT2G41290	Carubv10023450m.g	AT5G09970	Carubv10000671m.g	AT4G31510	Carubv10005647m.g	AT2G37880	Carubv10025033m.g	AT3G49300	Carubv10017937m.g	AT1G60410	Carubv10020348m.g	AT1G20940	Carubv10011296m.g					AT5G26250	Carubv10003709m.g
AT5G47175	Carubv10024800m.g	AT3G18470	Carubv10016079m.g	AT2G41451	Carubv10024858m.g	AT5G10510	Carubv10000560m.g	AT4G31680	Carubv10004702m.g	AT2G37970	Carubv10024529m.g	AT3G54550	Carubv10018656m.g	AT1G60570	Carubv10021597m.g	AT1G21395	Carubv10011318m.g					AT5G26310	Carubv10026316m.g
AT5G50115	Carubv10015179m.g	AT3G19280	Carubv10015682m.g	AT2G42340	Carubv10025328m.g	AT5G11460	Carubv10001342m.g	AT4G31890	Carubv10004600m.g	AT2G38750	Carubv10023562m.g	AT3G60000	Carubv10019601m.g	AT1G60986	Carubv10021991m.g	AT1G21475	Carubv10011485m.g					AT5G28000	Carubv10002687m.g
AT5G57350	Carubv10004164m.g	AT3G19290	Carubv10013729m.g	AT2G42640	Carubv10022809m.g	AT5G11510	Carubv10000155m.g	AT4G32170	Carubv10004619m.g	AT2G38760	Carubv10023645m.g	AT4G04580	Carubv10003825m.g	AT1G64260	Carubv10000465m.g	AT1G22990	Carubv10010550m.g					AT5G37560	Carubv10007454m.g
		AT3G19400	Carubv10014028m.g	AT2G42850	Carubv10024533m.g	AT5G12460	Carubv10002857m.g	AT4G32551	Carubv10004137m.g	AT2G38870	Carubv10024461m.g	AT4G13380	Carubv10006850m.g	AT1G64400	Carubv10019918m.g	AT1G23120	Carubv10011772m.g					AT5G38140	Carubv10018545m.g
		AT3G19580	Carubv10014391m.g	AT2G43570	Carubv10023810m.g	AT5G13600	Carubv10002526m.g	AT4G33400	Carubv10004346m.g	AT2G38920	Carubv10025552m.g	AT4G23110	Carubv10007086m.g	AT1G66100	Carubv10002233m.g	AT1G23147	Carubv10012633m.g					AT5G38960	Carubv10007047m.g
		AT3G20220	Carubv10016378m.g	AT2G43610	Carubv10025277m.g	AT5G15190	Carubv10002282m.g	AT4G33467	Carubv10006092m.g	AT2G40120	Carubv10022862m.g	AT4G27550	Carubv10004177m.g	AT1G66300	Carubv10021354m.g	AT1G24020	Carubv10010538m.g					AT5G40430	Carubv10007337m.g
		AT3G20290	Carubv10013398m.g	AT2G44460	Carubv10025378m.g	AT5G16250	Carubv10002067m.g	AT4G34320	Carubv10005102m.g	AT2G40230	Carubv10024868m.g	AT4G34970	Carubv10005930m.g	AT1G67390	Carubv10006599m.g	AT1G24070	Carubv10004510m.g					AT5G40730	Carubv10007216m.g
		AT3G20460	Carubv10013612m.g	AT2G44470	Carubv10021313m.g	AT5G17160	Carubv10000682m.g	AT4G35560	Carubv10007318m.g	AT2G40540	Carubv10024650m.g	AT4G38000	Carubv10007315m.g	AT1G76160	Carubv10020107m.g	AT1G25270	Carubv10012629m.g					AT5G40780	Carubv10004814m.g
		AT3G20580	Carubv10015465m.g	AT2G44925	Carubv10000005m.g	AT5G17540	Carubv10003180m.g	AT4G35720	Carubv10005236m.g	AT2G40670	Carubv10024214m.g	AT5G02220	Carubv10002381m.g	AT1G79330	Carubv10020450m.g	AT1G25275	Carubv10010771m.g					AT5G41050	Carubv10005897m.g
		AT3G21130	Carubv10016028m.g	AT2G45560	Carubv10024597m.g	AT5G17800	Carubv10001376m.g	AT4G35930	Carubv10005325m.g	AT2G40890	Carubv10023039m.g	AT5G05030	Carubv10002741m.g	AT1G79360	Carubv10022372m.g	AT1G25400	Carubv10009790m.g					AT5G41720	Carubv10006282m.g
		AT3G21320	Carubv10013409m.g	AT2G46140	Carubv10024196m.g	AT5G18700	Carubv10000045m.g	AT4G36180	Carubv10004023m.g	AT2G40920	Carubv10013652m.g	AT5G07210	Carubv10003421m.g	AT1G80200	Carubv10021931m.g	AT1G26795	Carubv10012130m.g					AT5G42242	Carubv10027542m.g
		AT3G21790	Carubv10026313m.g	AT2G46150	Carubv10024022m.g	AT5G19650	Carubv10001873m.g	AT4G36220	Carubv10004440m.g	AT2G41070	Carubv10023893m.g	AT5G24440	Carubv10003348m.g	AT1G80960	Carubv10003381m.g	AT1G26796	Carubv10006380m.g					AT5G44480	Carubv10026495m.g
		AT3G22400	Carubv10012957m.g	AT2G46830	Carubv10022831m.g	AT5G19740	Carubv10002906m.g	AT4G37050	Carubv10006413m.g	AT2G41190	Carubv10022954m.g	AT5G25410	Carubv10002907m.g	AT2G02100	Carubv10018340m.g	AT1G28270	Carubv10012072m.g					AT5G45980	Carubv10027735m.g
		AT3G22560	Carubv10015517m.g	AT2G47750	Carubv10022875m.g	AT5G20635	Carubv10002620m.g	AT4G37320	Carubv10004657m.g	AT2G41480	Carubv10023605m.g	AT5G25950	Carubv10002716m.g	AT2G03290	Carubv10018783m.g	AT1G30110	Carubv10010189m.g					AT5G46871	Carubv10027420m.g
		AT3G23380	Carubv10016101m.g	AT3G01140	Carubv10013887m.g	AT5G22140	Carubv10001246m.g	AT4G37430	Carubv10004515m.g	AT2G41590	Carubv10011684m.g	AT5G39440	Carubv10006247m.g	AT2G04046	Carubv10019351m.g	AT1G30135	Carubv10010507m.g					AT5G48980	Carubv10027374m.g
		AT3G24513	Carubv10015945m.g	AT3G01323	Carubv10015345m.g	AT5G23100	Carubv10001643m.g	AT4G37810	Carubv10006776m.g	AT2G43340	Carubv10024131m.g	AT5G40260	Carubv10003491m.g	AT2G13295	Carubv10015097m.g	AT1G30320	Carubv10012274m.g					AT5G49360	Carubv10025920m.g
		AT3G25670	Carubv10017155m.g	AT3G01325	Carubv10022471m.g	AT5G23860	Carubv10000948m.g	AT4G39800	Carubv10004613m.g	AT2G43520	Carubv10018290m.g	AT5G56200	Carubv10026299m.g	AT2G15780	Carubv10014478m.g	AT1G30690	Carubv10008738m.g					AT5G50070	Carubv10027637m.g
		AT3G25750	Carubv10018951m.g	AT3G01329	Carubv10015343m.g	AT5G23910	Carubv10000356m.g	AT5G01030	Carubv10000287m.g	AT2G43800	Carubv10022602m.g			AT2G15790	Carubv10014032m.g	AT1G32280	Carubv10011445m.g					AT5G50090	Carubv10027210m.g
		AT3G26490	Carubv10016907m.g	AT3G02810	Carubv10013354m.g	AT5G25330	Carubv10003077m.g	AT5G03000	Carubv10002582m.g	AT2G44250	Carubv10025627m.g			AT2G16950	Carubv10015224m.g	AT1G34040	Carubv10009091m.g					AT5G51105	Carubv10002606m.g
		AT3G27329	Carubv10007079m.g	AT3G03240	Carubv10014075m.g	AT5G25380	Carubv10000955m.g	AT5G04895	Carubv10000077m.g	AT2G44740	Carubv10024094m.g			AT2G17280	Carubv10014383m.g	AT1G34245	Carubv10010948m.g					AT5G54067	Carubv10027756m.g
		AT3G27680	Carubv10019113m.g	AT3G03520	Carubv10013454m.g	AT5G25400	Carubv10002499m.g	AT5G04940	Carubv10003306m.g	AT2G44790	Carubv10024107m.g			AT2G17305	Carubv10015424m.g	AT1G43666	Carubv10006242m.g					AT5G55320	Carubv10027662m.g
		AT3G27710	Carubv10018509m.g	AT3G03910	Carubv10016292m.g	AT5G27200	Carubv10003505m.g	AT5G05030	Carubv10002741m.g	AT2G44910	Carubv10023652m.g			AT2G18460	Carubv10016067m.g	AT1G47655	Carubv10010283m.g					AT5G56100	Carubv10027369m.g
		AT3G27835	Carubv10007092m.g	AT3G04100	Carubv10016398m.g	AT5G27550	Carubv10000259m.g	AT5G06100	Carubv10000715m.g	AT2G45080	Carubv10024026m.g			AT2G18590	Carubv10016457m.g	AT1G48910	Carubv10011966m.g					AT5G56369	Carubv10028092m.g
		AT3G28330	Carubv10019478m.g	AT3G04730	Carubv10014507m.g	AT5G28640	Carubv10001969m.g	AT5G07280	Carubv10000068m.g	AT2G45430	Carubv10025523m.g			AT2G18880	Carubv10015589m.g	AT1G49190	Carubv10011077m.g					AT5G56870	Carubv10025963m.g
		AT3G28500	Carubv10005874m.g	AT3G05150	Carubv10015164m.g	AT5G28770	Carubv10001450m.g	AT5G08350	Carubv10001901m.g	AT2G45450	Carubv10024410m.g			AT2G19240	Carubv10016252m.g	AT1G49770	Carubv10011964m.g					AT5G57500	Carubv10026744m.g
		AT3G28510	Carubv10016966m.g	AT3G05360	Carubv10015825m.g	AT5G33290	Carubv10004583m.g	AT5G08360	Carubv10003363m.g	AT2G45600	Carubv10023611m.g			AT2G19360	Carubv10015743m.g	AT1G49860	Carubv10011289m.g					AT5G59120	Carubv10025952m.g
		AT3G28540	Carubv10016743m.g	AT3G05975	Carubv10016367m.g	AT5G36100	Carubv10007675m.g	AT5G09290	Carubv10001300m.g	AT2G45610	Carubv10025385m.g			AT2G19802	Carubv10018549m.g	AT1G50325	Carubv10010831m.g					AT5G62110	Carubv10028086m.g
		AT3G28570	Carubv10018427m.g	AT3G07270	Carubv10013638m.g	AT5G36260	Carubv10007473m.g	AT5G09300	Carubv10000753m.g	AT2G45900	Carubv10022705m.g			AT2G20619	Carubv10015732m.g	AT1G51460	Carubv10011425m.g					AT5G63250	Carubv10027366m.g
		AT3G28750	Carubv10018676m.g	AT3G09240	Carubv10013570m.g	AT5G36710	Carubv10005835m.g	AT5G09540	Carubv10003675m.g	AT2G46070	Carubv10025007m.g			AT2G21140	Carubv10023689m.g	AT1G52410	Carubv10008445m.g					AT5G64905	Carubv10027429m.g
		AT3G29020	Carubv10006405m.g	AT3G09270	Carubv10014479m.g	AT5G37010	Carubv10004381m.g	AT5G11700	Carubv10000036m.g	AT2G46330	Carubv10024456m.g			AT2G21235	Carubv10025436m.g	AT1G54410	Carubv10021201m.g					AT5G65370	Carubv10022104m.g
		AT3G30180	Carubv10017078m.g	AT3G09330	Carubv10016307m.g	AT5G38160	Carubv10018643m.g	AT5G13290	Carubv10003063m.g	AT2G46440	Carubv10024301m.g			AT2G21920	Carubv10002458m.g	AT1G54640	Carubv10022319m.g					AT5G66490	Carubv10028357m.g
		AT3G43190	Carubv10016702m.g	AT3G09600	Carubv10014328m.g	AT5G39530	Carubv10005491m.g	AT5G13790	Carubv10002596m.g	AT2G46530	Carubv10022841m.g			AT2G22030	Carubv10024812m.g	AT1G55260	Carubv10010370m.g					AT5G67120	Carubv10028584m.g
		AT3G44060	Carubv10018533m.g	AT3G10080	Carubv10015494m.g	AT5G39610	Carubv10005201m.g	AT5G13840	Carubv10000844m.g	AT2G46870	Carubv10023656m.g			AT2G27550	Carubv10025606m.g	AT1G57780	Carubv10006492m.g
		AT3G44735	Carubv10018708m.g	AT3G10150	Carubv10013918m.g	AT5G40460	Carubv10006053m.g	AT5G14500	Carubv10001186m.g	AT2G46910	Carubv10023809m.g			AT2G27840	Carubv10024279m.g	AT1G59670	Carubv10022269m.g
		AT3G45110	Carubv10018673m.g	AT3G10195	Carubv10015015m.g	AT5G40610	Carubv10004974m.g	AT5G14690	Carubv10003445m.g	AT2G47360	Carubv10023780m.g			AT2G30740	Carubv10023490m.g	AT1G61580	Carubv10020431m.g
		AT3G45140	Carubv10016666m.g	AT3G10240	Carubv10013896m.g	AT5G40640	Carubv10004439m.g	AT5G14940	Carubv10000620m.g	AT2G47670	Carubv10024078m.g			AT2G32550	Carubv10024619m.g	AT1G61630	Carubv10021390m.g
		AT3G45150	Carubv10018123m.g	AT3G10510	Carubv10016486m.g	AT5G40700	Carubv10005270m.g	AT5G15410	Carubv10000276m.g	AT2G47920	Carubv10025522m.g			AT2G33205	Carubv10025054m.g	AT1G62370	Carubv10021950m.g
		AT3G45252	Carubv10019320m.g	AT3G10570	Carubv10013470m.g	AT5G51600	Carubv10026240m.g	AT5G15510	Carubv10000802m.g	AT3G01570	Carubv10014732m.g			AT2G33720	Carubv10016176m.g	AT1G64200	Carubv10020883m.g
		AT3G45275	Carubv10019012m.g	AT3G10580	Carubv10015085m.g	AT5G54250	Carubv10026031m.g	AT5G17300	Carubv10001147m.g	AT3G02610	Carubv10015903m.g			AT2G35670	Carubv10024660m.g	AT1G64290	Carubv10006367m.g
		AT3G45540	Carubv10018980m.g	AT3G10600	Carubv10015257m.g	AT5G55520	Carubv10025903m.g	AT5G17780	Carubv10001051m.g	AT3G03620	Carubv10013529m.g			AT2G35910	Carubv10024015m.g	AT1G65480	Carubv10021034m.g
		AT3G45670	Carubv10019212m.g	AT3G10780	Carubv10016018m.g	AT5G56790	Carubv10026029m.g	AT5G18490	Carubv10000625m.g	AT3G05180	Carubv10013963m.g			AT2G35950	Carubv10023835m.g	AT1G65500	Carubv10021224m.g
		AT3G45750	Carubv10019179m.g	AT3G11210	Carubv10014449m.g	AT5G59580	Carubv10026384m.g	AT5G18630	Carubv10001257m.g	AT3G05500	Carubv10014487m.g			AT2G36340	Carubv10007629m.g	AT1G67775	Carubv10021277m.g
		AT3G46050	Carubv10001272m.g	AT3G11750	Carubv10014883m.g	AT5G60690	Carubv10025876m.g	AT5G20110	Carubv10001947m.g	AT3G05690	Carubv10014086m.g			AT2G36695	Carubv10007277m.g	AT1G67820	Carubv10021462m.g
		AT3G46070	Carubv10018774m.g	AT3G12700	Carubv10013693m.g	AT5G60920	Carubv10026206m.g	AT5G20540	Carubv10000976m.g	AT3G05890	Carubv10015055m.g			AT2G38185	Carubv10023281m.g	AT1G69860	Carubv10022251m.g
		AT3G46310	Carubv10018553m.g	AT3G12750	Carubv10015186m.g	AT5G62550	Carubv10026385m.g	AT5G20680	Carubv10000619m.g	AT3G05936	Carubv10002163m.g			AT2G38680	Carubv10025092m.g	AT1G70040	Carubv10022267m.g
		AT3G46600	Carubv10016909m.g	AT3G13110	Carubv10015528m.g			AT5G22660	Carubv10002598m.g	AT3G06868	Carubv10015905m.g			AT2G40010	Carubv10025153m.g	AT1G70990	Carubv10021123m.g
		AT3G46650	Carubv10017284m.g	AT3G13730	Carubv10013542m.g			AT5G23050	Carubv10003474m.g	AT3G06880	Carubv10012828m.g			AT2G42100	Carubv10024540m.g	AT1G71030	Carubv10020983m.g
		AT3G47295	Carubv10018463m.g	AT3G13760	Carubv10021560m.g			AT5G23060	Carubv10001156m.g	AT3G06890	Carubv10014923m.g			AT2G42470	Carubv10025186m.g	AT1G71690	Carubv10020731m.g
		AT3G47480	Carubv10018903m.g	AT3G13890	Carubv10015767m.g			AT5G23430	Carubv10000197m.g	AT3G07320	Carubv10013655m.g			AT2G42885	Carubv10024618m.g	AT1G72150	Carubv10020065m.g
		AT3G48180	Carubv10018344m.g	AT3G14420	Carubv10013998m.g			AT5G24920	Carubv10002244m.g	AT3G07830	Carubv10015950m.g			AT2G43670	Carubv10024804m.g	AT1G72230	Carubv10021025m.g
		AT3G49020	Carubv10019522m.g	AT3G14940	Carubv10012899m.g			AT5G25460	Carubv10001211m.g	AT3G09032	Carubv10002205m.g			AT2G47780	Carubv10025663m.g	AT1G72260	Carubv10010605m.g
		AT3G49300	Carubv10017937m.g	AT3G15280	Carubv10015407m.g			AT5G26340	Carubv10000707m.g	AT3G09070	Carubv10015448m.g			AT3G01331	Carubv10015244m.g	AT1G73860	Carubv10021921m.g
		AT3G49510	Carubv10015510m.g	AT3G15490	Carubv10002786m.g			AT5G26850	Carubv10000164m.g	AT3G09940	Carubv10013717m.g			AT3G03080	Carubv10016301m.g	AT1G75050	Carubv10021579m.g
		AT3G50730	Carubv10018602m.g	AT3G15540	Carubv10014689m.g			AT5G28910	Carubv10002822m.g	AT3G10880	Carubv10014133m.g			AT3G03260	Carubv10015764m.g	AT1G75120	Carubv10020421m.g
		AT3G50930	Carubv10017002m.g	AT3G15840	Carubv10014215m.g			AT5G33300	Carubv10004826m.g	AT3G11160	Carubv10015474m.g			AT3G03410	Carubv10015681m.g	AT1G76500	Carubv10021706m.g
		AT3G50970	Carubv10018039m.g	AT3G16160	Carubv10013801m.g			AT5G35753	Carubv10004266m.g	AT3G13790	Carubv10013316m.g			AT3G03930	Carubv10015691m.g	AT1G76890	Carubv10019974m.g
		AT3G52720	Carubv10017694m.g	AT3G16250	Carubv10014651m.g			AT5G35770	Carubv10007070m.g	AT3G14210	Carubv10012743m.g			AT3G15650	Carubv10011069m.g	AT1G77525	Carubv10024750m.g
		AT3G53140	Carubv10017511m.g	AT3G16900	Carubv10015111m.g			AT5G36160	Carubv10004908m.g	AT3G14310	Carubv10013226m.g			AT3G18830	Carubv10013420m.g	AT1G78220	Carubv10021494m.g
		AT3G53590	Carubv10016698m.g	AT3G17320	Carubv10015538m.g			AT5G37600	Carubv10005130m.g	AT3G14395	Carubv10014820m.g			AT3G21690	Carubv10013491m.g	AT1G78520	Carubv10021581m.g
		AT3G53900	Carubv10017805m.g	AT3G18850	Carubv10013968m.g			AT5G37630	Carubv10004038m.g	AT3G14450	Carubv10014154m.g			AT3G23605	Carubv10014834m.g	AT2G01520	Carubv10018184m.g
		AT3G53980	Carubv10018271m.g	AT3G19010	Carubv10014081m.g			AT5G38195	Carubv10019146m.g	AT3G14760	Carubv10014787m.g			AT3G23950	Carubv10002720m.g	AT2G02147	Carubv10018538m.g
		AT3G54820	Carubv10017773m.g	AT3G19480	Carubv10015381m.g			AT5G38520	Carubv10005103m.g	AT3G15095	Carubv10015530m.g			AT3G24130	Carubv10003190m.g	AT2G02930	Carubv10001952m.g
		AT3G54840	Carubv10017459m.g	AT3G20420	Carubv10013907m.g			AT5G39440	Carubv10006247m.g	AT3G15890	Carubv10014029m.g			AT3G27710	Carubv10018509m.g	AT2G03560	Carubv10018792m.g
		AT3G55430	Carubv10017225m.g	AT3G20710	Carubv10015740m.g			AT5G40860	Carubv10006191m.g	AT3G15900	Carubv10014875m.g			AT3G27999	Carubv10002809m.g	AT2G03770	Carubv10018398m.g
		AT3G55672	Carubv10019070m.g	AT3G21150	Carubv10015283m.g			AT5G41040	Carubv10004701m.g	AT3G16070	Carubv10016332m.g			AT3G28500	Carubv10005874m.g	AT2G05520	Carubv10014882m.g
		AT3G55870	Carubv10019104m.g	AT3G21270	Carubv10014672m.g			AT5G41100	Carubv10004443m.g	AT3G16490	Carubv10013891m.g			AT3G29020	Carubv10005829m.g	AT2G06255	Carubv10014965m.g
		AT3G56480	Carubv10019330m.g	AT3G21410	Carubv10013915m.g			AT5G43810	Carubv10025804m.g	AT3G16770	Carubv10014563m.g			AT3G30280	Carubv10018746m.g	AT2G12465	Carubv10016417m.g
		AT3G57010	Carubv10017448m.g	AT3G22100	Carubv10016096m.g			AT5G46050	Carubv10026112m.g	AT3G17360	Carubv10012795m.g			AT3G43850	Carubv10017775m.g	AT2G14365	Carubv10024541m.g
		AT3G57062	Carubv10018364m.g	AT3G22240	Carubv10012706m.g			AT5G47810	Carubv10017134m.g	AT3G17580	Carubv10015025m.g			AT3G44718	Carubv10018511m.g	AT2G14690	Carubv10015996m.g
		AT3G57240	Carubv10017587m.g	AT3G22370	Carubv10014065m.g			AT5G49960	Carubv10025877m.g	AT3G17640	Carubv10013885m.g			AT3G45150	Carubv10018123m.g	AT2G15050	Carubv10014870m.g
		AT3G57400	Carubv10016994m.g	AT3G22490	Carubv10015168m.g			AT5G51350	Carubv10025839m.g	AT3G18010	Carubv10013929m.g			AT3G48180	Carubv10018344m.g	AT2G15325	Carubv10003210m.g
		AT3G58060	Carubv10017350m.g	AT3G22840	Carubv10014694m.g			AT5G51560	Carubv10026012m.g	AT3G18180	Carubv10013301m.g			AT3G48390	Carubv10016789m.g	AT2G15590	Carubv10015804m.g
		AT3G58350	Carubv10019326m.g	AT3G23440	Carubv10014951m.g			AT5G53890	Carubv10025797m.g	AT3G18710	Carubv10016015m.g			AT3G60960	Carubv10003704m.g	AT2G15970	Carubv10014692m.g
		AT3G58860	Carubv10018753m.g	AT3G23530	Carubv10012958m.g			AT5G56270	Carubv10026001m.g	AT3G18900	Carubv10015698m.g			AT3G62230	Carubv10019582m.g	AT2G16990	Carubv10013679m.g
		AT3G59610	Carubv10017195m.g	AT3G23810	Carubv10013488m.g			AT5G56780	Carubv10026317m.g	AT3G20140	Carubv10016064m.g			AT3G62770	Carubv10017285m.g	AT2G17723	Carubv10015572m.g
		AT3G59880	Carubv10018249m.g	AT3G24060	Carubv10015677m.g			AT5G58190	Carubv10026226m.g	AT3G20270	Carubv10016418m.g			AT3G62850	Carubv10001699m.g	AT2G18490	Carubv10015674m.g
		AT3G60700	Carubv10007246m.g	AT3G24210	Carubv10013216m.g			AT5G60150	Carubv10025762m.g	AT3G20450	Carubv10014885m.g			AT4G00893	Carubv10003152m.g	AT2G18600	Carubv10014379m.g
		AT3G60790	Carubv10019544m.g	AT3G24230	Carubv10013661m.g			AT5G60700	Carubv10025834m.g	AT3G20760	Carubv10015737m.g			AT4G03153	Carubv10002982m.g	AT2G19070	Carubv10015907m.g
		AT3G60960	Carubv10017364m.g	AT3G24420	Carubv10014373m.g			AT5G60930	Carubv10024603m.g	AT3G21000	Carubv10022054m.g			AT4G05475	Carubv10001657m.g	AT2G19310	Carubv10015973m.g
		AT3G61260	Carubv10018025m.g	AT3G24780	Carubv10015781m.g			AT5G61190	Carubv10025798m.g	AT3G21550	Carubv10016427m.g			AT4G08550	Carubv10000392m.g	AT2G19820	Carubv10015927m.g
		AT3G61500	Carubv10002827m.g	AT3G24790	Carubv10015254m.g			AT5G62620	Carubv10026017m.g	AT3G21690	Carubv10013491m.g			AT4G09070	Carubv10002955m.g	AT2G19970	Carubv10015975m.g
		AT3G61530	Carubv10019398m.g	AT3G25160	Carubv10014313m.g			AT5G62670	Carubv10025825m.g	AT3G21700	Carubv10014303m.g			AT4G09464	Carubv10003182m.g	AT2G20620	Carubv10016525m.g
		AT3G61560	Carubv10017909m.g	AT3G25420	Carubv10015503m.g			AT5G62710	Carubv10026113m.g	AT3G21760	Carubv10013556m.g			AT4G10220	Carubv10006463m.g	AT2G20825	Carubv10014550m.g
		AT3G61630	Carubv10017705m.g	AT3G26310	Carubv10017071m.g			AT5G64310	Carubv10002287m.g	AT3G21800	Carubv10015093m.g			AT4G10600	Carubv10002908m.g	AT2G21420	Carubv10025284m.g
		AT3G62180	Carubv10018690m.g	AT3G26460	Carubv10018187m.g			AT5G65700	Carubv10025808m.g	AT3G22070	Carubv10014751m.g			AT4G11990	Carubv10000828m.g	AT2G22950	Carubv10022563m.g
		AT3G62230	Carubv10024582m.g	AT3G26830	Carubv10017053m.g			AT5G65710	Carubv10025811m.g	AT3G22104	Carubv10013511m.g			AT4G13700	Carubv10004580m.g	AT2G23540	Carubv10023416m.g
		AT3G62380	Carubv10018952m.g	AT3G27270	Carubv10017908m.g			AT5G66830	Carubv10006634m.g	AT3G22550	Carubv10014416m.g			AT4G15870	Carubv10021320m.g	AT2G23990	Carubv10024922m.g
		AT3G62770	Carubv10023380m.g	AT3G28850	Carubv10017269m.g			AT5G66840	Carubv10026228m.g	AT3G22760	Carubv10015868m.g			AT4G16980	Carubv10006767m.g	AT2G24600	Carubv10011143m.g
		AT3G62850	Carubv10013451m.g	AT3G28990	Carubv10019189m.g					AT3G22800	Carubv10015937m.g			AT4G18300	Carubv10004259m.g	AT2G24960	Carubv10024832m.g
		AT4G00750	Carubv10000453m.g	AT3G29152	Carubv10018479m.g					AT3G22880	Carubv10014101m.g			AT4G21050	Carubv10006458m.g	AT2G26320	Carubv10024652m.g
		AT4G00752	Carubv10000905m.g	AT3G30842	Carubv10019510m.g					AT3G23090	Carubv10013976m.g			AT4G21240	Carubv10006195m.g	AT2G26740	Carubv10025176m.g
		AT4G01500	Carubv10001406m.g	AT3G42473	Carubv10007042m.g					AT3G23370	Carubv10013033m.g			AT4G21380	Carubv10003600m.g	AT2G26870	Carubv10022952m.g
		AT4G02075	Carubv10001882m.g	AT3G43505	Carubv10019348m.g					AT3G23550	Carubv10013508m.g			AT4G22530	Carubv10007518m.g	AT2G27930	Carubv10024278m.g
		AT4G02250	Carubv10002460m.g	AT3G43660	Carubv10018010m.g					AT3G23730	Carubv10014298m.g			AT4G22745	Carubv10005783m.g	AT2G28190	Carubv10024021m.g
		AT4G02320	Carubv10000691m.g	AT3G45950	Carubv10018953m.g					AT3G23760	Carubv10014682m.g			AT4G24265	Carubv10005905m.g	AT2G28250	Carubv10022911m.g
		AT4G02380	Carubv10002338m.g	AT3G45960	Carubv10018414m.g					AT3G24715	Carubv10012857m.g			AT4G24975	Carubv10006402m.g	AT2G28625	Carubv10025072m.g
		AT4G03290	Carubv10003659m.g	AT3G46520	Carubv10017441m.g					AT3G25640	Carubv10017795m.g			AT4G25530	Carubv10007084m.g	AT2G29150	Carubv10023749m.g
		AT4G03566	Carubv10002082m.g	AT3G46850	Carubv10016212m.g					AT3G25860	Carubv10017115m.g			AT4G26390	Carubv10007746m.g	AT2G30000	Carubv10024365m.g
		AT4G05270	Carubv10003420m.g	AT3G46860	Carubv10015502m.g					AT3G25980	Carubv10018037m.g			AT4G29033	Carubv10006664m.g	AT2G30550	Carubv10022980m.g
		AT4G09464	Carubv10003588m.g	AT3G47580	Carubv10016684m.g					AT3G26290	Carubv10017064m.g			AT4G30750	Carubv10006470m.g	AT2G30810	Carubv10015821m.g
		AT4G09465	Carubv10002725m.g	AT3G47800	Carubv10017512m.g					AT3G26300	Carubv10018577m.g			AT4G31180	Carubv10004480m.g	AT2G30860	Carubv10025015m.g
		AT4G10190	Carubv10007077m.g	AT3G47870	Carubv10003813m.g					AT3G26800	Carubv10007895m.g			AT4G31900	Carubv10006293m.g	AT2G31770	Carubv10022964m.g
		AT4G10220	Carubv10012570m.g	AT3G48100	Carubv10018078m.g					AT3G26840	Carubv10016764m.g			AT4G32090	Carubv10006294m.g	AT2G32440	Carubv10023069m.g
		AT4G10870	Carubv10011713m.g	AT3G48208	Carubv10018741m.g					AT3G27030	Carubv10018355m.g			AT4G36840	Carubv10003265m.g	AT2G33400	Carubv10024829m.g
		AT4G10925	Carubv10007678m.g	AT3G48230	Carubv10019125m.g					AT3G27690	Carubv10017751m.g			AT4G39180	Carubv10007432m.g	AT2G34890	Carubv10025550m.g
		AT4G10955	Carubv10001294m.g	AT3G48290	Carubv10017089m.g					AT3G27810	Carubv10018700m.g			AT5G02930	Carubv10000869m.g	AT2G35710	Carubv10022998m.g
		AT4G11650	Carubv10023990m.g	AT3G49210	Carubv10016964m.g					AT3G28420	Carubv10019150m.g			AT5G03480	Carubv10001752m.g	AT2G35880	Carubv10024730m.g
		AT4G11810	Carubv10000354m.g	AT3G49520	Carubv10019432m.g					AT3G42670	Carubv10018500m.g			AT5G03610	Carubv10001271m.g	AT2G36560	Carubv10025148m.g
		AT4G12617	Carubv10025305m.g	AT3G50020	Carubv10019239m.g					AT3G42725	Carubv10019515m.g			AT5G04047	Carubv10002956m.g	AT2G37540	Carubv10023534m.g
		AT4G12890	Carubv10007604m.g	AT3G50330	Carubv10019056m.g					AT3G43600	Carubv10016651m.g			AT5G08360	Carubv10003363m.g	AT2G38540	Carubv10024340m.g
		AT4G12960	Carubv10006230m.g	AT3G50770	Carubv10018048m.g					AT3G43740	Carubv10017992m.g			AT5G08730	Carubv10003823m.g	AT2G38750	Carubv10023562m.g
		AT4G13060	Carubv10007490m.g	AT3G51060	Carubv10017469m.g					AT3G43960	Carubv10017312m.g			AT5G09910	Carubv10003098m.g	AT2G38760	Carubv10023645m.g
		AT4G13090	Carubv10006916m.g	AT3G51710	Carubv10017171m.g					AT3G44090	Carubv10018987m.g			AT5G10170	Carubv10000750m.g	AT2G39420	Carubv10023668m.g
		AT4G13380	Carubv10006850m.g	AT3G52561	Carubv10018867m.g					AT3G44150	Carubv10017907m.g			AT5G13825	Carubv10003785m.g	AT2G43100	Carubv10023897m.g
		AT4G13395	Carubv10006711m.g	AT3G52790	Carubv10018276m.g					AT3G44770	Carubv10017463m.g			AT5G14740	Carubv10001757m.g	AT2G43870	Carubv10024765m.g
		AT4G13490	Carubv10006685m.g	AT3G53950	Carubv10016978m.g					AT3G44960	Carubv10018016m.g			AT5G17320	Carubv10002574m.g	AT2G44790	Carubv10024107m.g
		AT4G13540	Carubv10006324m.g	AT3G54420	Carubv10017824m.g					AT3G45010	Carubv10017048m.g			AT5G17670	Carubv10002429m.g	AT2G45040	Carubv10023542m.g
		AT4G14250	Carubv10007353m.g	AT3G54510	Carubv10018632m.g					AT3G45080	Carubv10019022m.g			AT5G22730	Carubv10003234m.g	AT2G45135	Carubv10014947m.g
		AT4G14746	Carubv10005711m.g	AT3G54700	Carubv10018969m.g					AT3G45248	Carubv10019119m.g			AT5G23380	Carubv10001251m.g	AT2G45830	Carubv10025566m.g
		AT4G14930	Carubv10005292m.g	AT3G55110	Carubv10016759m.g					AT3G45780	Carubv10018535m.g			AT5G25250	Carubv10000871m.g	AT2G47670	Carubv10024078m.g
		AT4G15200	Carubv10007403m.g	AT3G55130	Carubv10012709m.g					AT3G45870	Carubv10017806m.g			AT5G25415	Carubv10002798m.g	AT3G01070	Carubv10014771m.g
		AT4G15417	Carubv10007185m.g	AT3G55254	Carubv10018701m.g					AT3G46240	Carubv10019131m.g			AT5G27000	Carubv10000139m.g	AT3G01323	Carubv10015345m.g
		AT4G15480	Carubv10024992m.g	AT3G55740	Carubv10017268m.g					AT3G46700	Carubv10017240m.g			AT5G27238	Carubv10015175m.g	AT3G01329	Carubv10015343m.g
		AT4G15870	Carubv10021320m.g	AT3G55990	Carubv10017067m.g					AT3G46920	Carubv10016601m.g			AT5G36770	Carubv10007215m.g	AT3G04300	Carubv10015836m.g
		AT4G15970	Carubv10007406m.g	AT3G56290	Carubv10018107m.g					AT3G47350	Carubv10017691m.g			AT5G37600	Carubv10005130m.g	AT3G05936	Carubv10002163m.g
		AT4G16146	Carubv10006097m.g	AT3G56710	Carubv10018159m.g					AT3G47410	Carubv10018523m.g			AT5G38440	Carubv10006923m.g	AT3G06890	Carubv10014923m.g
		AT4G16165	Carubv10021358m.g	AT3G56980	Carubv10017770m.g					AT3G47950	Carubv10016646m.g			AT5G39300	Carubv10006902m.g	AT3G08900	Carubv10015472m.g
		AT4G16442	Carubv10005842m.g	AT3G57210	Carubv10006844m.g					AT3G48200	Carubv10016613m.g			AT5G47980	Carubv10011105m.g	AT3G11740	Carubv10016206m.g
		AT4G16770	Carubv10007744m.g	AT3G57270	Carubv10018497m.g					AT3G48209	Carubv10018711m.g			AT5G56810	Carubv10007814m.g	AT3G12110	Carubv10013962m.g
		AT4G17160	Carubv10006821m.g	AT3G57310	Carubv10018396m.g					AT3G48510	Carubv10018515m.g			AT5G61730	Carubv10025828m.g	AT3G12320	Carubv10016278m.g
		AT4G17860	Carubv10006912m.g	AT3G58150	Carubv10016520m.g					AT3G48660	Carubv10018353m.g			AT5G63380	Carubv10026169m.g	AT3G12880	Carubv10016372m.g
		AT4G17960	Carubv10005925m.g	AT3G58210	Carubv10018779m.g					AT3G48700	Carubv10019264m.g			AT5G63760	Carubv10026182m.g	AT3G14205	Carubv10015859m.g
		AT4G18150	Carubv10006235m.g	AT3G58380	Carubv10018705m.g					AT3G48740	Carubv10017757m.g			AT5G64080	Carubv10002098m.g	AT3G16900	Carubv10015111m.g
		AT4G18250	Carubv10005295m.g	AT3G58480	Carubv10019107m.g					AT3G49260	Carubv10017180m.g					AT3G17609	Carubv10016493m.g
		AT4G19200	Carubv10005858m.g	AT3G59030	Carubv10018603m.g					AT3G49300	Carubv10017937m.g					AT3G18470	Carubv10016079m.g
		AT4G19560	Carubv10007477m.g	AT3G59790	Carubv10019032m.g					AT3G49670	Carubv10016631m.g					AT3G18710	Carubv10016015m.g
		AT4G20095	Carubv10022307m.g	AT3G59960	Carubv10018948m.g					AT3G49930	Carubv10017988m.g					AT3G19710	Carubv10016165m.g
		AT4G21080	Carubv10007153m.g	AT3G60890	Carubv10018277m.g					AT3G49950	Carubv10017361m.g					AT3G20030	Carubv10013926m.g
		AT4G21210	Carubv10005049m.g	AT3G61450	Carubv10017837m.g					AT3G50230	Carubv10016775m.g					AT3G20450	Carubv10014885m.g
		AT4G21240	Carubv10021361m.g	AT3G61910	Carubv10019223m.g					AT3G50800	Carubv10018688m.g					AT3G21620	Carubv10015172m.g
		AT4G21870	Carubv10005998m.g	AT3G62340	Carubv10019242m.g					AT3G50990	Carubv10019275m.g					AT3G22880	Carubv10014101m.g
		AT4G22105	Carubv10002558m.g	AT3G63140	Carubv10017370m.g					AT3G51420	Carubv10017358m.g					AT3G23360	Carubv10015964m.g
		AT4G22660	Carubv10004891m.g	AT3G63230	Carubv10018988m.g					AT3G51480	Carubv10018389m.g					AT3G24280	Carubv10015660m.g
		AT4G22700	Carubv10005851m.g	AT4G00320	Carubv10007065m.g					AT3G51890	Carubv10017864m.g					AT3G25750	Carubv10018951m.g
		AT4G22745	Carubv10007419m.g	AT4G00610	Carubv10004944m.g					AT3G52370	Carubv10017276m.g					AT3G26300	Carubv10018577m.g
		AT4G23180	Carubv10017080m.g	AT4G00893	Carubv10003152m.g					AT3G52450	Carubv10019493m.g					AT3G27200	Carubv10018126m.g
		AT4G23190	Carubv10004487m.g	AT4G01680	Carubv10001308m.g					AT3G52960	Carubv10017964m.g					AT3G42473	Carubv10007042m.g
		AT4G23390	Carubv10018395m.g	AT4G02700	Carubv10000428m.g					AT3G52970	Carubv10019335m.g					AT3G42725	Carubv10019515m.g
		AT4G23670	Carubv10005952m.g	AT4G02780	Carubv10003225m.g					AT3G53210	Carubv10017455m.g					AT3G45248	Carubv10019119m.g
		AT4G23920	Carubv10005157m.g	AT4G02810	Carubv10003678m.g					AT3G53480	Carubv10016573m.g					AT3G45610	Carubv10017925m.g
		AT4G24050	Carubv10005216m.g	AT4G03610	Carubv10001384m.g					AT3G54400	Carubv10017317m.g					AT3G47540	Carubv10018014m.g
		AT4G24220	Carubv10006268m.g	AT4G05497	Carubv10001822m.g					AT3G54810	Carubv10017647m.g					AT3G48209	Carubv10018711m.g
		AT4G24580	Carubv10004098m.g	AT4G08028	Carubv10002714m.g					AT3G55060	Carubv10016668m.g					AT3G48300	Carubv10019090m.g
		AT4G24975	Carubv10006402m.g	AT4G08550	Carubv10000392m.g					AT3G55646	Carubv10018181m.g					AT3G48580	Carubv10018461m.g
		AT4G25790	Carubv10006471m.g	AT4G08555	Carubv10002386m.g					AT3G55780	Carubv10018761m.g					AT3G50020	Carubv10019239m.g
		AT4G25890	Carubv10006043m.g	AT4G09090	Carubv10024539m.g					AT3G56100	Carubv10016709m.g					AT3G50620	Carubv10017785m.g
		AT4G25940	Carubv10004424m.g	AT4G09960	Carubv10003771m.g					AT3G56220	Carubv10018165m.g					AT3G50990	Carubv10019275m.g
		AT4G27350	Carubv10005286m.g	AT4G10850	Carubv10003485m.g					AT3G56260	Carubv10019260m.g					AT3G52840	Carubv10016770m.g
		AT4G27530	Carubv10007636m.g	AT4G11400	Carubv10000553m.g					AT3G57010	Carubv10017448m.g					AT3G54030	Carubv10017094m.g
		AT4G27550	Carubv10004177m.g	AT4G11940	Carubv10002694m.g					AT3G57600	Carubv10017800m.g					AT3G56270	Carubv10017238m.g
		AT4G27950	Carubv10005229m.g	AT4G12140	Carubv10003618m.g					AT3G57860	Carubv10017901m.g					AT3G56290	Carubv10018107m.g
		AT4G28703	Carubv10006083m.g	AT4G13420	Carubv10006871m.g					AT3G57920	Carubv10017540m.g					AT3G56320	Carubv10018924m.g
		AT4G29270	Carubv10005397m.g	AT4G13700	Carubv10004580m.g					AT3G58060	Carubv10017350m.g					AT3G57860	Carubv10017901m.g
		AT4G30074	Carubv10007237m.g	AT4G13955	Carubv10006930m.g					AT3G58120	Carubv10017617m.g					AT3G58270	Carubv10018403m.g
		AT4G30390	Carubv10006118m.g	AT4G13985	Carubv10005185m.g					AT3G58740	Carubv10019340m.g					AT3G58990	Carubv10019269m.g
		AT4G30570	Carubv10005214m.g	AT4G14010	Carubv10005981m.g					AT3G58980	Carubv10018823m.g					AT3G60300	Carubv10017850m.g
		AT4G30670	Carubv10006069m.g	AT4G14090	Carubv10007134m.g					AT3G59510	Carubv10019143m.g					AT3G60700	Carubv10007246m.g
		AT4G30750	Carubv10006470m.g	AT4G14276	Carubv10006855m.g					AT3G59680	Carubv10018060m.g					AT3G61090	Carubv10010308m.g
		AT4G32340	Carubv10005636m.g	AT4G14560	Carubv10007151m.g					AT3G60550	Carubv10017957m.g					AT3G61230	Carubv10018418m.g
		AT4G32375	Carubv10006248m.g	AT4G14805	Carubv10007766m.g					AT3G60960	Carubv10003704m.g					AT3G61500	Carubv10002827m.g
		AT4G33420	Carubv10005237m.g	AT4G14830	Carubv10007641m.g					AT3G61830	Carubv10018954m.g					AT3G61640	Carubv10018343m.g
		AT4G33820	Carubv10004408m.g	AT4G15160	Carubv10007792m.g					AT3G61930	Carubv10018821m.g					AT4G01140	Carubv10001521m.g
		AT4G33860	Carubv10006586m.g	AT4G15715	Carubv10005768m.g					AT3G62230	Carubv10019582m.g					AT4G01160	Carubv10003087m.g
		AT4G33970	Carubv10007020m.g	AT4G16460	Carubv10007682m.g					AT3G62700	Carubv10018942m.g					AT4G01500	Carubv10001406m.g
		AT4G34000	Carubv10006251m.g	AT4G16600	Carubv10007263m.g					AT3G62860	Carubv10017533m.g					AT4G02830	Carubv10003372m.g
		AT4G34050	Carubv10005466m.g	AT4G16980	Carubv10006767m.g					AT3G63040	Carubv10018512m.g					AT4G03965	Carubv10001978m.g
		AT4G34210	Carubv10006442m.g	AT4G17210	Carubv10007080m.g					AT3G63300	Carubv10018424m.g					AT4G05120	Carubv10001055m.g
		AT4G34230	Carubv10005127m.g	AT4G18430	Carubv10005708m.g					AT4G00180	Carubv10001833m.g					AT4G08530	Carubv10002421m.g
		AT4G34320	Carubv10005102m.g	AT4G18740	Carubv10007829m.g					AT4G00220	Carubv10001875m.g					AT4G09090	Carubv10024539m.g
		AT4G34380	Carubv10007640m.g	AT4G18900	Carubv10007149m.g					AT4G00480	Carubv10000576m.g					AT4G09460	Carubv10001860m.g
		AT4G34880	Carubv10004638m.g	AT4G20200	Carubv10003521m.g					AT4G00710	Carubv10000824m.g					AT4G10640	Carubv10002487m.g
		AT4G34970	Carubv10005930m.g	AT4G20810	Carubv10007312m.g					AT4G00870	Carubv10001082m.g					AT4G11550	Carubv10000421m.g
		AT4G35010	Carubv10006573m.g	AT4G20830	Carubv10004466m.g					AT4G01140	Carubv10001521m.g					AT4G12870	Carubv10006370m.g
		AT4G35110	Carubv10002895m.g	AT4G20840	Carubv10007331m.g					AT4G01160	Carubv10003087m.g					AT4G12900	Carubv10005793m.g
		AT4G36090	Carubv10004530m.g	AT4G21445	Carubv10005959m.g					AT4G01410	Carubv10001885m.g					AT4G13510	Carubv10006416m.g
		AT4G36220	Carubv10007572m.g	AT4G21760	Carubv10006876m.g					AT4G01910	Carubv10002509m.g					AT4G13840	Carubv10004904m.g
		AT4G36430	Carubv10005221m.g	AT4G21990	Carubv10006797m.g					AT4G02075	Carubv10001882m.g					AT4G13968	Carubv10006616m.g
		AT4G36670	Carubv10006648m.g	AT4G22030	Carubv10004916m.g					AT4G02500	Carubv10000915m.g					AT4G15120	Carubv10007700m.g
		AT4G37610	Carubv10005081m.g	AT4G22730	Carubv10007360m.g					AT4G02800	Carubv10001354m.g					AT4G15210	Carubv10005077m.g
		AT4G39090	Carubv10023719m.g	AT4G22980	Carubv10004396m.g					AT4G03270	Carubv10001575m.g					AT4G15417	Carubv10007185m.g
		AT4G39730	Carubv10005810m.g	AT4G23690	Carubv10005816m.g					AT4G04970	Carubv10022499m.g					AT4G15755	Carubv10006329m.g
		AT4G39756	Carubv10006311m.g	AT4G24120	Carubv10004301m.g					AT4G08150	Carubv10002748m.g					AT4G16146	Carubv10006097m.g
		AT5G01040	Carubv10000548m.g	AT4G24265	Carubv10005905m.g					AT4G08430	Carubv10024557m.g					AT4G17030	Carubv10005585m.g
		AT5G01670	Carubv10003758m.g	AT4G25170	Carubv10006974m.g					AT4G08530	Carubv10002421m.g					AT4G17160	Carubv10006821m.g
		AT5G01900	Carubv10012720m.g	AT4G25900	Carubv10005219m.g					AT4G08950	Carubv10001324m.g					AT4G17215	Carubv10005967m.g
		AT5G02170	Carubv10003527m.g	AT4G26020	Carubv10005600m.g					AT4G09760	Carubv10001015m.g					AT4G18870	Carubv10007111m.g
		AT5G02630	Carubv10000990m.g	AT4G26030	Carubv10006987m.g					AT4G10020	Carubv10003016m.g					AT4G19460	Carubv10004612m.g
		AT5G02640	Carubv10002150m.g	AT4G26120	Carubv10004416m.g					AT4G10640	Carubv10002487m.g					AT4G19840	Carubv10005642m.g
		AT5G03000	Carubv10002582m.g	AT4G26260	Carubv10005260m.g					AT4G11550	Carubv10000421m.g					AT4G21080	Carubv10007153m.g
		AT5G03330	Carubv10024255m.g	AT4G26485	Carubv10007213m.g					AT4G11720	Carubv10002940m.g					AT4G22060	Carubv10007106m.g
		AT5G03600	Carubv10001358m.g	AT4G26820	Carubv10006415m.g					AT4G11810	Carubv10000354m.g					AT4G22105	Carubv10002558m.g
		AT5G03610	Carubv10003661m.g	AT4G27710	Carubv10004593m.g					AT4G11910	Carubv10001681m.g					AT4G22430	Carubv10007774m.g
		AT5G05030	Carubv10002881m.g	AT4G28290	Carubv10006154m.g					AT4G12110	Carubv10001581m.g					AT4G23380	Carubv10006976m.g
		AT5G05320	Carubv10015741m.g	AT4G28840	Carubv10007311m.g					AT4G12550	Carubv10002511m.g					AT4G23390	Carubv10007316m.g
		AT5G05340	Carubv10001455m.g	AT4G29273	Carubv10006578m.g					AT4G12617	Carubv10002495m.g					AT4G23670	Carubv10005952m.g
		AT5G05540	Carubv10000893m.g	AT4G29550	Carubv10003604m.g					AT4G12730	Carubv10007603m.g					AT4G24275	Carubv10006044m.g
		AT5G06280	Carubv10002184m.g	AT4G30067	Carubv10006521m.g					AT4G13050	Carubv10007428m.g					AT4G24510	Carubv10007574m.g
		AT5G06480	Carubv10002191m.g	AT4G30070	Carubv10007327m.g					AT4G13510	Carubv10006416m.g					AT4G25433	Carubv10006055m.g
		AT5G07210	Carubv10007858m.g	AT4G30120	Carubv10008389m.g					AT4G13690	Carubv10005594m.g					AT4G25830	Carubv10005865m.g
		AT5G07420	Carubv10003776m.g	AT4G30590	Carubv10006848m.g					AT4G14370	Carubv10022481m.g					AT4G26470	Carubv10007314m.g
		AT5G07430	Carubv10003407m.g	AT4G31900	Carubv10006293m.g					AT4G14690	Carubv10006584m.g					AT4G26810	Carubv10006096m.g
		AT5G08240	Carubv10001745m.g	AT4G32170	Carubv10004619m.g					AT4G14723	Carubv10006072m.g					AT4G27810	Carubv10005802m.g
		AT5G08260	Carubv10000841m.g	AT4G33110	Carubv10005132m.g					AT4G15240	Carubv10004682m.g					AT4G27890	Carubv10007095m.g
		AT5G08505	Carubv10003417m.g	AT4G33220	Carubv10004474m.g					AT4G15390	Carubv10004825m.g					AT4G28775	Carubv10007785m.g
		AT5G09790	Carubv10001176m.g	AT4G33550	Carubv10006065m.g					AT4G15490	Carubv10004716m.g					AT4G33330	Carubv10004410m.g
		AT5G10190	Carubv10000817m.g	AT4G33905	Carubv10006709m.g					AT4G15620	Carubv10006465m.g					AT4G34990	Carubv10005438m.g
		AT5G10340	Carubv10018971m.g	AT4G34440	Carubv10006593m.g					AT4G15630	Carubv10005811m.g					AT4G35725	Carubv10006800m.g
		AT5G10380	Carubv10002980m.g	AT4G34920	Carubv10005276m.g					AT4G16550	Carubv10004647m.g					AT4G37320	Carubv10004657m.g
		AT5G10410	Carubv10001215m.g	AT4G34940	Carubv10007809m.g					AT4G16690	Carubv10005512m.g					AT4G38700	Carubv10005815m.g
		AT5G10590	Carubv10002872m.g	AT4G35180	Carubv10004720m.g					AT4G16780	Carubv10005275m.g					AT4G38770	Carubv10004627m.g
		AT5G10950	Carubv10001365m.g	AT4G35370	Carubv10015122m.g					AT4G17240	Carubv10005179m.g					AT4G39670	Carubv10005624m.g
		AT5G11050	Carubv10003695m.g	AT4G37220	Carubv10005760m.g					AT4G17695	Carubv10005261m.g					AT4G39753	Carubv10007039m.g
		AT5G11220	Carubv10002669m.g	AT4G37290	Carubv10007485m.g					AT4G19230	Carubv10004758m.g					AT4G39760	Carubv10007764m.g
		AT5G11950	Carubv10001964m.g	AT4G37390	Carubv10004412m.g					AT4G19520	Carubv10004129m.g					AT4G39917	Carubv10007169m.g
		AT5G12000	Carubv10002905m.g	AT4G37770	Carubv10004734m.g					AT4G19645	Carubv10005498m.g					AT4G39940	Carubv10006314m.g
		AT5G12390	Carubv10002115m.g	AT4G37950	Carubv10007197m.g					AT4G19940	Carubv10007194m.g					AT5G01370	Carubv10001046m.g
		AT5G13320	Carubv10000575m.g	AT4G37980	Carubv10005123m.g					AT4G20040	Carubv10007004m.g					AT5G03820	Carubv10002513m.g
		AT5G14400	Carubv10002931m.g	AT4G38770	Carubv10004627m.g					AT4G20110	Carubv10004337m.g					AT5G03930	Carubv10003015m.g
		AT5G15040	Carubv10003722m.g	AT4G38840	Carubv10006441m.g					AT4G21020	Carubv10007090m.g					AT5G04045	Carubv10003534m.g
		AT5G16350	Carubv10003536m.g	AT4G39000	Carubv10006564m.g					AT4G21080	Carubv10007153m.g					AT5G05180	Carubv10000908m.g
		AT5G16500	Carubv10000418m.g	AT4G39340	Carubv10007743m.g					AT4G21430	Carubv10004087m.g					AT5G06020	Carubv10024629m.g
		AT5G16950	Carubv10015826m.g	AT4G39480	Carubv10004594m.g					AT4G21590	Carubv10007633m.g					AT5G07160	Carubv10003197m.g
		AT5G17320	Carubv10002574m.g	AT4G39490	Carubv10007181m.g					AT4G21600	Carubv10007602m.g					AT5G07260	Carubv10003442m.g
		AT5G18460	Carubv10002993m.g	AT4G39650	Carubv10007420m.g					AT4G21680	Carubv10004438m.g					AT5G07880	Carubv10002435m.g
		AT5G19490	Carubv10001764m.g	AT4G40020	Carubv10004384m.g					AT4G21895	Carubv10005684m.g					AT5G08141	Carubv10003688m.g
		AT5G19700	Carubv10003286m.g	AT5G01180	Carubv10000567m.g					AT4G22010	Carubv10004445m.g					AT5G10220	Carubv10001483m.g
		AT5G21030	Carubv10002706m.g	AT5G01320	Carubv10003893m.g					AT4G22100	Carubv10004624m.g					AT5G10230	Carubv10001496m.g
		AT5G21100	Carubv10000578m.g	AT5G01490	Carubv10000906m.g					AT4G22235	Carubv10007818m.g					AT5G11220	Carubv10002669m.g
		AT5G22150	Carubv10002768m.g	AT5G02190	Carubv10000953m.g					AT4G22250	Carubv10005744m.g					AT5G12420	Carubv10000814m.g
		AT5G22160	Carubv10002838m.g	AT5G02260	Carubv10001761m.g					AT4G22540	Carubv10007850m.g					AT5G12460	Carubv10002857m.g
		AT5G22180	Carubv10003332m.g	AT5G02390	Carubv10000216m.g					AT4G22790	Carubv10004667m.g					AT5G13600	Carubv10002526m.g
		AT5G22730	Carubv10003892m.g	AT5G02750	Carubv10001588m.g					AT4G22860	Carubv10006272m.g					AT5G17090	Carubv10001832m.g
		AT5G23210	Carubv10000790m.g	AT5G02930	Carubv10000869m.g					AT4G23390	Carubv10007316m.g					AT5G17470	Carubv10003528m.g
		AT5G23380	Carubv10001251m.g	AT5G03545	Carubv10002356m.g					AT4G23670	Carubv10005952m.g					AT5G18470	Carubv10002625m.g
		AT5G23810	Carubv10002630m.g	AT5G03555	Carubv10003714m.g					AT4G23750	Carubv10005160m.g					AT5G19315	Carubv10003336m.g
		AT5G23940	Carubv10000858m.g	AT5G03570	Carubv10000759m.g					AT4G23790	Carubv10006792m.g					AT5G19650	Carubv10001873m.g
		AT5G23950	Carubv10001693m.g	AT5G03620	Carubv10003361m.g					AT4G24240	Carubv10005147m.g					AT5G19700	Carubv10003286m.g
		AT5G24230	Carubv10003589m.g	AT5G04020	Carubv10000032m.g					AT4G24275	Carubv10006044m.g					AT5G20710	Carubv10003630m.g
		AT5G24390	Carubv10000693m.g	AT5G04045	Carubv10003534m.g					AT4G24510	Carubv10007574m.g					AT5G22270	Carubv10002769m.g
		AT5G24440	Carubv10003348m.g	AT5G05120	Carubv10003685m.g					AT4G24760	Carubv10005099m.g					AT5G22580	Carubv10002301m.g
		AT5G24460	Carubv10002643m.g	AT5G05420	Carubv10003102m.g					AT4G25070	Carubv10004304m.g					AT5G22980	Carubv10003627m.g
		AT5G25250	Carubv10000871m.g	AT5G06020	Carubv10024629m.g					AT4G25100	Carubv10005448m.g					AT5G23010	Carubv10003425m.g
		AT5G25610	Carubv10001141m.g	AT5G06070	Carubv10002935m.g					AT4G25240	Carubv10004433m.g					AT5G23020	Carubv10003002m.g
		AT5G25960	Carubv10003358m.g	AT5G07110	Carubv10002529m.g					AT4G25390	Carubv10004364m.g					AT5G26250	Carubv10003709m.g
		AT5G26220	Carubv10001928m.g	AT5G07830	Carubv10002679m.g					AT4G25433	Carubv10006055m.g					AT5G26310	Carubv10026316m.g
		AT5G26594	Carubv10002781m.g	AT5G08730	Carubv10003823m.g					AT4G25470	Carubv10005709m.g					AT5G28000	Carubv10002687m.g
		AT5G26805	Carubv10003362m.g	AT5G09500	Carubv10003166m.g					AT4G26050	Carubv10005024m.g					AT5G37560	Carubv10007454m.g
		AT5G27130	Carubv10001421m.g	AT5G09660	Carubv10014049m.g					AT4G26170	Carubv10004909m.g					AT5G38140	Carubv10018545m.g
		AT5G27330	Carubv10000479m.g	AT5G09750	Carubv10003900m.g					AT4G26770	Carubv10007275m.g					AT5G38960	Carubv10007047m.g
		AT5G28000	Carubv10002687m.g	AT5G09990	Carubv10002359m.g					AT4G26890	Carubv10004778m.g					AT5G40430	Carubv10007337m.g
		AT5G28650	Carubv10001454m.g	AT5G10170	Carubv10000750m.g					AT4G26990	Carubv10007224m.g					AT5G40730	Carubv10007216m.g
		AT5G35450	Carubv10000162m.g	AT5G10230	Carubv10001496m.g					AT4G27220	Carubv10006796m.g					AT5G40780	Carubv10004814m.g
		AT5G36200	Carubv10011988m.g	AT5G10440	Carubv10001512m.g					AT4G27250	Carubv10005144m.g					AT5G41050	Carubv10005897m.g
		AT5G38140	Carubv10018545m.g	AT5G10890	Carubv10002453m.g					AT4G27450	Carubv10005580m.g					AT5G41720	Carubv10006282m.g
		AT5G38170	Carubv10019541m.g	AT5G11130	Carubv10003620m.g					AT4G27550	Carubv10004177m.g					AT5G42242	Carubv10027542m.g
		AT5G38317	Carubv10006401m.g	AT5G11180	Carubv10022322m.g					AT4G28130	Carubv10007819m.g					AT5G44480	Carubv10026495m.g
		AT5G38440	Carubv10011776m.g	AT5G11920	Carubv10000634m.g					AT4G28370	Carubv10006753m.g					AT5G45980	Carubv10027735m.g
		AT5G38530	Carubv10004617m.g	AT5G12280	Carubv10002157m.g					AT4G28420	Carubv10004785m.g					AT5G46871	Carubv10027420m.g
		AT5G38710	Carubv10004722m.g	AT5G13370	Carubv10000528m.g					AT4G28950	Carubv10005734m.g					AT5G48980	Carubv10027374m.g
		AT5G39010	Carubv10007777m.g	AT5G13580	Carubv10000296m.g					AT4G29140	Carubv10004563m.g					AT5G49360	Carubv10025920m.g
		AT5G39270	Carubv10007251m.g	AT5G14130	Carubv10001386m.g					AT4G29180	Carubv10004112m.g					AT5G50070	Carubv10027637m.g
		AT5G39330	Carubv10005716m.g	AT5G14150	Carubv10003110m.g					AT4G29270	Carubv10005397m.g					AT5G50090	Carubv10027210m.g
		AT5G39560	Carubv10007119m.g	AT5G14860	Carubv10003019m.g					AT4G29310	Carubv10004884m.g					AT5G51105	Carubv10002606m.g
		AT5G39710	Carubv10007033m.g	AT5G14960	Carubv10001291m.g					AT4G30060	Carubv10007364m.g					AT5G54067	Carubv10027756m.g
		AT5G40880	Carubv10015565m.g	AT5G15100	Carubv10003844m.g					AT4G30090	Carubv10006249m.g					AT5G55320	Carubv10027662m.g
		AT5G41840	Carubv10006992m.g	AT5G15140	Carubv10000838m.g					AT4G30170	Carubv10005239m.g					AT5G56100	Carubv10027369m.g
		AT5G43400	Carubv10016439m.g	AT5G15660	Carubv10003202m.g					AT4G30270	Carubv10005183m.g					AT5G56369	Carubv10028092m.g
		AT5G44380	Carubv10026133m.g	AT5G16010	Carubv10001715m.g					AT4G30850	Carubv10007031m.g					AT5G56870	Carubv10025963m.g
		AT5G44670	Carubv10026267m.g	AT5G16453	Carubv10002673m.g					AT4G30880	Carubv10002296m.g					AT5G57500	Carubv10026744m.g
		AT5G45320	Carubv10011089m.g	AT5G16530	Carubv10001290m.g					AT4G31330	Carubv10005623m.g					AT5G59120	Carubv10025952m.g
		AT5G45570	Carubv10018755m.g	AT5G17450	Carubv10002198m.g					AT4G31610	Carubv10006696m.g					AT5G62110	Carubv10028086m.g
		AT5G45750	Carubv10007304m.g	AT5G17860	Carubv10002418m.g					AT4G31870	Carubv10005643m.g					AT5G63250	Carubv10027366m.g
		AT5G46000	Carubv10004615m.g	AT5G18000	Carubv10002417m.g					AT4G32830	Carubv10005398m.g					AT5G64905	Carubv10027429m.g
		AT5G46330	Carubv10025764m.g	AT5G18170	Carubv10001084m.g					AT4G33270	Carubv10003268m.g					AT5G65370	Carubv10022104m.g
		AT5G47910	Carubv10007974m.g	AT5G18860	Carubv10000179m.g					AT4G33330	Carubv10004410m.g					AT5G66490	Carubv10028357m.g
		AT5G47980	Carubv10011105m.g	AT5G19110	Carubv10003010m.g					AT4G34135	Carubv10004704m.g					AT5G67120	Carubv10028584m.g
		AT5G50970	Carubv10026271m.g	AT5G19270	Carubv10003487m.g					AT4G34510	Carubv10006212m.g
		AT5G52882	Carubv10025881m.g	AT5G19580	Carubv10000533m.g					AT4G34520	Carubv10007752m.g
		AT5G54820	Carubv10024777m.g	AT5G19600	Carubv10000408m.g					AT4G34610	Carubv10004551m.g
		AT5G56200	Carubv10026299m.g	AT5G19610	Carubv10003761m.g					AT4G34680	Carubv10005463m.g
		AT5G56810	Carubv10007814m.g	AT5G19710	Carubv10002578m.g					AT4G35030	Carubv10004678m.g
		AT5G58530	Carubv10025230m.g	AT5G20260	Carubv10003769m.g					AT4G35070	Carubv10005505m.g
		AT5G59100	Carubv10025945m.g	AT5G20420	Carubv10000058m.g					AT4G35165	Carubv10006939m.g
		AT5G59120	Carubv10025952m.g	AT5G20710	Carubv10003630m.g					AT4G35640	Carubv10005186m.g
		AT5G59750	Carubv10026268m.g	AT5G20960	Carubv10000046m.g					AT4G36700	Carubv10007775m.g
		AT5G61730	Carubv10025828m.g	AT5G22980	Carubv10003627m.g					AT4G36930	Carubv10005083m.g
		AT5G64080	Carubv10002098m.g	AT5G23700	Carubv10000636m.g					AT4G37150	Carubv10006600m.g
		AT5G65090	Carubv10026355m.g	AT5G24210	Carubv10001302m.g					AT4G37300	Carubv10005877m.g
		AT5G65370	Carubv10022104m.g	AT5G24316	Carubv10002676m.g					AT4G37400	Carubv10007609m.g
				AT5G24780	Carubv10001708m.g					AT4G37490	Carubv10004879m.g
				AT5G25440	Carubv10001314m.g					AT4G38620	Carubv10005426m.g
				AT5G25620	Carubv10000978m.g					AT4G38740	Carubv10005879m.g
				AT5G26000	Carubv10000656m.g					AT4G39180	Carubv10007432m.g
				AT5G26250	Carubv10003709m.g					AT4G39760	Carubv10007764m.g
				AT5G26340	Carubv10000707m.g					AT5G01100	Carubv10000446m.g
				AT5G26810	Carubv10003078m.g					AT5G01300	Carubv10002813m.g
				AT5G27910	Carubv10025340m.g					AT5G01420	Carubv10001146m.g
				AT5G32619	Carubv10006196m.g					AT5G02220	Carubv10002381m.g
				AT5G35600	Carubv10018697m.g					AT5G02440	Carubv10002109m.g
				AT5G36120	Carubv10005757m.g					AT5G03435	Carubv10015116m.g
				AT5G36910	Carubv10005712m.g					AT5G03670	Carubv10000706m.g
				AT5G37140	Carubv10006365m.g					AT5G03790	Carubv10002440m.g
				AT5G37300	Carubv10004683m.g					AT5G03820	Carubv10002513m.g
				AT5G38195	Carubv10019146m.g					AT5G03840	Carubv10003093m.g
				AT5G38200	Carubv10017274m.g					AT5G04000	Carubv10002272m.g
				AT5G38270	Carubv10019045m.g					AT5G04160	Carubv10001004m.g
				AT5G38410	Carubv10005847m.g					AT5G04530	Carubv10000897m.g
				AT5G38430	Carubv10021016m.g					AT5G04620	Carubv10001231m.g
				AT5G38800	Carubv10005907m.g					AT5G05160	Carubv10002657m.g
				AT5G38820	Carubv10006216m.g					AT5G05320	Carubv10015741m.g
				AT5G39230	Carubv10007756m.g					AT5G05340	Carubv10001455m.g
				AT5G39280	Carubv10002900m.g					AT5G05510	Carubv10000885m.g
				AT5G40260	Carubv10003491m.g					AT5G05810	Carubv10001094m.g
				AT5G40380	Carubv10004332m.g					AT5G06265	Carubv10002317m.g
				AT5G41040	Carubv10004701m.g					AT5G06530	Carubv10000295m.g
				AT5G41820	Carubv10013127m.g					AT5G07030	Carubv10000927m.g
				AT5G42760	Carubv10027908m.g					AT5G07150	Carubv10000694m.g
				AT5G42860	Carubv10026791m.g					AT5G07160	Carubv10003197m.g
				AT5G42910	Carubv10027656m.g					AT5G07200	Carubv10003732m.g
				AT5G43090	Carubv10028280m.g					AT5G07460	Carubv10001891m.g
				AT5G44005	Carubv10027401m.g					AT5G07500	Carubv10002521m.g
				AT5G44130	Carubv10027821m.g					AT5G07520	Carubv10002758m.g
				AT5G44585	Carubv10027448m.g					AT5G07720	Carubv10000835m.g
				AT5G44950	Carubv10027663m.g					AT5G07800	Carubv10000907m.g
				AT5G45670	Carubv10026655m.g					AT5G08000	Carubv10002008m.g
				AT5G45680	Carubv10027133m.g					AT5G09530	Carubv10001551m.g
				AT5G45960	Carubv10026532m.g					AT5G10160	Carubv10001927m.g
				AT5G46320	Carubv10027690m.g					AT5G10200	Carubv10000457m.g
				AT5G46370	Carubv10026412m.g					AT5G10300	Carubv10001760m.g
				AT5G46810	Carubv10028670m.g					AT5G10310	Carubv10002270m.g
				AT5G46830	Carubv10028430m.g					AT5G10580	Carubv10002483m.g
				AT5G46960	Carubv10027521m.g					AT5G11160	Carubv10002033m.g
				AT5G47000	Carubv10027696m.g					AT5G11320	Carubv10002580m.g
				AT5G47440	Carubv10028405m.g					AT5G12420	Carubv10000814m.g
				AT5G48905	Carubv10027654m.g					AT5G13170	Carubv10002612m.g
				AT5G48945	Carubv10028632m.g					AT5G13980	Carubv10002909m.g
				AT5G48953	Carubv10028044m.g					AT5G14180	Carubv10003330m.g
				AT5G49420	Carubv10006209m.g					AT5G14230	Carubv10000294m.g
				AT5G50060	Carubv10028415m.g					AT5G14450	Carubv10003515m.g
				AT5G50070	Carubv10027637m.g					AT5G14640	Carubv10001087m.g
				AT5G50200	Carubv10027129m.g					AT5G15180	Carubv10001453m.g
				AT5G50720	Carubv10027393m.g					AT5G15240	Carubv10000919m.g
				AT5G50830	Carubv10027633m.g					AT5G15530	Carubv10001485m.g
				AT5G51105	Carubv10002606m.g					AT5G15580	Carubv10000160m.g
				AT5G51845	Carubv10027671m.g					AT5G15940	Carubv10001194m.g
				AT5G51850	Carubv10026137m.g					AT5G16230	Carubv10001134m.g
				AT5G52140	Carubv10027705m.g					AT5G16350	Carubv10000833m.g
				AT5G52190	Carubv10028025m.g					AT5G17000	Carubv10003133m.g
				AT5G52610	Carubv10006755m.g					AT5G17490	Carubv10003592m.g
				AT5G52620	Carubv10025697m.g					AT5G17590	Carubv10003140m.g
				AT5G52760	Carubv10027383m.g					AT5G17700	Carubv10000660m.g
				AT5G53190	Carubv10028480m.g					AT5G17760	Carubv10000774m.g
				AT5G53200	Carubv10024393m.g					AT5G18310	Carubv10002130m.g
				AT5G53240	Carubv10002412m.g					AT5G19140	Carubv10001867m.g
				AT5G53320	Carubv10026109m.g					AT5G19220	Carubv10002818m.g
				AT5G53520	Carubv10027665m.g					AT5G19340	Carubv10003064m.g
				AT5G53610	Carubv10028110m.g					AT5G19520	Carubv10000298m.g
				AT5G53840	Carubv10027685m.g					AT5G19880	Carubv10002844m.g
				AT5G53870	Carubv10026503m.g					AT5G20400	Carubv10001315m.g
				AT5G54067	Carubv10027756m.g					AT5G20410	Carubv10000862m.g
				AT5G54215	Carubv10028267m.g					AT5G20790	Carubv10003535m.g
				AT5G54220	Carubv10028099m.g					AT5G20950	Carubv10000466m.g
				AT5G54225	Carubv10027717m.g					AT5G21100	Carubv10000578m.g
				AT5G54350	Carubv10027714m.g					AT5G21326	Carubv10000979m.g
				AT5G54990	Carubv10028311m.g					AT5G21950	Carubv10001520m.g
				AT5G55080	Carubv10027700m.g					AT5G22580	Carubv10002301m.g
				AT5G56270	Carubv10026001m.g					AT5G23660	Carubv10001629m.g
				AT5G56369	Carubv10028092m.g					AT5G24090	Carubv10001507m.g
				AT5G56430	Carubv10028431m.g					AT5G24130	Carubv10003123m.g
				AT5G56490	Carubv10026149m.g					AT5G24570	Carubv10002395m.g
				AT5G57640	Carubv10027120m.g					AT5G24900	Carubv10000731m.g
				AT5G57740	Carubv10026263m.g					AT5G25090	Carubv10002061m.g
				AT5G58080	Carubv10026052m.g					AT5G25240	Carubv10003765m.g
				AT5G58310	Carubv10027010m.g					AT5G25250	Carubv10000871m.g
				AT5G58660	Carubv10026663m.g					AT5G25310	Carubv10000808m.g
				AT5G58820	Carubv10027951m.g					AT5G26730	Carubv10003200m.g
				AT5G58830	Carubv10027732m.g					AT5G27420	Carubv10003676m.g
				AT5G58850	Carubv10028458m.g					AT5G27920	Carubv10003640m.g
				AT5G59190	Carubv10028115m.g					AT5G35940	Carubv10006217m.g
				AT5G59230	Carubv10027719m.g					AT5G36150	Carubv10016727m.g
				AT5G59240	Carubv10001914m.g					AT5G36200	Carubv10007272m.g
				AT5G59360	Carubv10027308m.g					AT5G37790	Carubv10004522m.g
				AT5G59520	Carubv10028566m.g					AT5G38140	Carubv10018545m.g
				AT5G59530	Carubv10028262m.g					AT5G38170	Carubv10018768m.g
				AT5G59810	Carubv10028308m.g					AT5G38280	Carubv10016790m.g
				AT5G60330	Carubv10028589m.g					AT5G38700	Carubv10010400m.g
				AT5G60440	Carubv10028580m.g					AT5G39240	Carubv10006050m.g
				AT5G61290	Carubv10026363m.g					AT5G39720	Carubv10007753m.g
				AT5G61350	Carubv10027533m.g					AT5G39760	Carubv10007269m.g
				AT5G61470	Carubv10028614m.g					AT5G39860	Carubv10006122m.g
				AT5G61520	Carubv10028207m.g					AT5G39890	Carubv10005430m.g
				AT5G62040	Carubv10027522m.g					AT5G40030	Carubv10006643m.g
				AT5G62110	Carubv10028086m.g					AT5G40360	Carubv10007482m.g
				AT5G62420	Carubv10028376m.g					AT5G41070	Carubv10004991m.g
				AT5G62830	Carubv10012132m.g					AT5G41250	Carubv10006479m.g
				AT5G62920	Carubv10027044m.g					AT5G42200	Carubv10028215m.g
				AT5G63990	Carubv10026673m.g					AT5G42780	Carubv10027131m.g
				AT5G64120	Carubv10026774m.g					AT5G44040	Carubv10028000m.g
				AT5G64540	Carubv10028332m.g					AT5G44050	Carubv10026293m.g
				AT5G64890	Carubv10027398m.g					AT5G44460	Carubv10028306m.g
				AT5G65020	Carubv10026799m.g					AT5G44480	Carubv10026495m.g
				AT5G65670	Carubv10026736m.g					AT5G44560	Carubv10007103m.g
				AT5G65890	Carubv10026320m.g					AT5G44870	Carubv10025792m.g
				AT5G66150	Carubv10027738m.g					AT5G45070	Carubv10028338m.g
				AT5G66440	Carubv10027006m.g					AT5G45700	Carubv10026939m.g
				AT5G66830	Carubv10006634m.g					AT5G45830	Carubv10027949m.g
				AT5G67180	Carubv10026667m.g					AT5G45980	Carubv10027735m.g
				AT5G67210	Carubv10026796m.g					AT5G46290	Carubv10026344m.g
				AT5G67420	Carubv10027507m.g					AT5G46350	Carubv10026746m.g
										AT5G46690	Carubv10026748m.g
										AT5G46880	Carubv10028088m.g
										AT5G47500	Carubv10026646m.g
										AT5G47550	Carubv10024940m.g
										AT5G47600	Carubv10027336m.g
										AT5G47635	Carubv10027269m.g
										AT5G47670	Carubv10028250m.g
										AT5G47720	Carubv10026490m.g
										AT5G47910	Carubv10007974m.g
										AT5G48230	Carubv10026521m.g
										AT5G48310	Carubv10027895m.g
										AT5G48450	Carubv10026290m.g
										AT5G48460	Carubv10026050m.g
										AT5G48490	Carubv10015587m.g
										AT5G48540	Carubv10026967m.g
										AT5G48720	Carubv10028661m.g
										AT5G48950	Carubv10028089m.g
										AT5G49120	Carubv10027324m.g
										AT5G50090	Carubv10027210m.g
										AT5G50345	Carubv10028239m.g
										AT5G50450	Carubv10026771m.g
										AT5G50740	Carubv10026885m.g
										AT5G50770	Carubv10028440m.g
										AT5G50890	Carubv10026502m.g
										AT5G51210	Carubv10028491m.g
										AT5G51810	Carubv10026585m.g
										AT5G51860	Carubv10006544m.g
										AT5G52050	Carubv10026248m.g
										AT5G52100	Carubv10026878m.g
										AT5G52170	Carubv10028346m.g
										AT5G52290	Carubv10025738m.g
										AT5G52830	Carubv10026599m.g
										AT5G52860	Carubv10027587m.g
										AT5G52920	Carubv10026256m.g
										AT5G53090	Carubv10028544m.g
										AT5G53290	Carubv10026682m.g
										AT5G53660	Carubv10026610m.g
										AT5G54190	Carubv10026484m.g
										AT5G54300	Carubv10027772m.g
										AT5G54400	Carubv10026892m.g
										AT5G54530	Carubv10027273m.g
										AT5G54670	Carubv10025939m.g
										AT5G55090	Carubv10026284m.g
										AT5G55360	Carubv10027883m.g
										AT5G55370	Carubv10026728m.g
										AT5G55410	Carubv10027865m.g
										AT5G55680	Carubv10028078m.g
										AT5G56075	Carubv10027600m.g
										AT5G56120	Carubv10027575m.g
										AT5G56580	Carubv10026671m.g
										AT5G56860	Carubv10026556m.g
										AT5G56970	Carubv10026233m.g
										AT5G57123	Carubv10027851m.g
										AT5G57130	Carubv10025793m.g
										AT5G57140	Carubv10028349m.g
										AT5G57180	Carubv10026429m.g
										AT5G57260	Carubv10028238m.g
										AT5G57420	Carubv10028137m.g
										AT5G57500	Carubv10026744m.g
										AT5G57550	Carubv10026912m.g
										AT5G57920	Carubv10028269m.g
										AT5G58070	Carubv10027195m.g
										AT5G58600	Carubv10026519m.g
										AT5G58630	Carubv10027535m.g
										AT5G58680	Carubv10026680m.g
										AT5G59030	Carubv10027256m.g
										AT5G59050	Carubv10026875m.g
										AT5G59790	Carubv10026455m.g
										AT5G59845	Carubv10027450m.g
										AT5G60450	Carubv10025912m.g
										AT5G60580	Carubv10028418m.g
										AT5G60800	Carubv10026897m.g
										AT5G60840	Carubv10027079m.g
										AT5G61130	Carubv10027167m.g
										AT5G62140	Carubv10027022m.g
										AT5G62150	Carubv10027425m.g
										AT5G62400	Carubv10027996m.g
										AT5G62490	Carubv10028253m.g
										AT5G62500	Carubv10026910m.g
										AT5G62630	Carubv10025995m.g
										AT5G62960	Carubv10026701m.g
										AT5G63070	Carubv10027278m.g
										AT5G63225	Carubv10027463m.g
										AT5G63250	Carubv10027366m.g
										AT5G63590	Carubv10026825m.g
										AT5G64530	Carubv10027198m.g
										AT5G65040	Carubv10027399m.g
										AT5G65210	Carubv10026623m.g
										AT5G65410	Carubv10026891m.g
										AT5G65470	Carubv10026260m.g
										AT5G65510	Carubv10026295m.g
										AT5G65590	Carubv10026794m.g
										AT5G65830	Carubv10026933m.g
										AT5G65920	Carubv10028289m.g
										AT5G66230	Carubv10026809m.g
										AT5G66270	Carubv10026427m.g
										AT5G66985	Carubv10027873m.g
										AT5G67120	Carubv10028584m.g
										AT5G67270	Carubv10026911m.g
										AT5G67450	Carubv10026997m.g
										AT5G67550	Carubv10026253m.g
